# Supplementary material for: Reconstructed Ir‒O‒Mo species with strong Brønsted acidity for acidic water oxidation
Source: Nat Commun. 2023 Jul 12;14:4127. doi: 10.1038/s41467-023-39822-6 (PMC10338439; doi:10.1038/s41467-023-39822-6)
Supplement: Supplementary file 4 — Supplementary Data [file 41467_2023_39822_MOESM4_ESM.xlsx]

## Sheet: Sheet1
Supplementary Data. POSCAR files of Pr3IrO7, Mo-Pr3IrO7, IrO2-Ov, Mo-IrO2-Ov.
Pr3IrO7 bulk
1
7.55486	0	0
0	11.0714	0
0	0	7.6326
Pr Ir O
12 4 28
Direct
0	0	0
0	0	0.5
0.695508	0.778242	0.75
0.304491	0.221759	0.25
0.695508	0.221759	0.75
0.304491	0.778242	0.25
0.5	0.5	0
0.5	0.5	0.5
0.195508	0.278241	0.75
0.804492	0.721758	0.25
0.195508	0.721758	0.75
0.804492	0.278241	0.25
0.5	0	0
0.5	0	0.5
0	0.5	0
0	0.5	0.5
0.587711	0	0.75
0.412289	0	0.25
0.475049	0.368253	0.75
0.524952	0.631748	0.25
0.475049	0.631748	0.75
0.524952	0.368253	0.25
0.315032	0.125465	0.96139
0.684968	0.874535	0.46139
0.315032	0.874535	0.96139
0.684968	0.125465	0.46139
0.315032	0.125465	0.53861
0.684968	0.874535	0.03861
0.684968	0.125465	0.03861
0.315032	0.874535	0.53861
0.087711	0.5	0.75
0.912289	0.5	0.25
0.975048	0.868252	0.75
0.024952	0.131748	0.25
0.975048	0.131748	0.75
0.024952	0.868252	0.25
0.815032	0.625465	0.96139
0.184968	0.374535	0.46139
0.815032	0.374535	0.96139
0.184968	0.625465	0.46139
0.815032	0.625465	0.53861
0.184968	0.374535	0.03861
0.184968	0.625465	0.03861
0.815032	0.374535	0.53861
Mo-Pr3IrO7 bulk
1
7.55679	0	0
0	11.0765	0
-0.0123255	0	7.66755
Pr Ir Mo O
12 3 1 28
Direct
0	0	0
0	0.999998	0.5
0.696682	0.775633	0.754175
0.303316	0.224369	0.245822
0.696684	0.224369	0.754178
0.303318	0.775633	0.245825
0.5	0.500002	0
0.5	0.500003	0.5
0.193527	0.279652	0.751069
0.806471	0.720349	0.248936
0.193529	0.720349	0.751064
0.806473	0.279652	0.248931
0.5	5e-06	0
0	0.500009	0
0	0.500017	0.5
0.5	0.999998	0.5
0.571113	2e-06	0.74672
0.428887	2e-06	0.25328
0.473926	0.368137	0.749751
0.526074	0.631863	0.250248
0.473926	0.631863	0.749752
0.526074	0.368137	0.250249
0.310927	0.125754	0.961802
0.680745	0.876537	0.462098
0.310925	0.874251	0.961799
0.680744	0.123473	0.462095
0.319256	0.123473	0.537905
0.689075	0.874251	0.038201
0.689073	0.125754	0.038198
0.319255	0.876537	0.537902
0.084539	0.500001	0.750112
0.915461	0.500001	0.249888
0.974431	0.868809	0.747301
0.025567	0.131193	0.252702
0.974433	0.131193	0.747298
0.025569	0.868809	0.252699
0.81279	0.625835	0.961557
0.1864	0.373991	0.462072
0.812787	0.374166	0.961555
0.186393	0.62601	0.462073
0.813607	0.62601	0.537927
0.187213	0.374166	0.038445
0.18721	0.625835	0.038443
0.8136	0.373991	0.537928
IrO2-Ov slab
1
6.379	0	0
0	12.855	0
0	0	23.8911
Ir O
24 47
Selective Dynamics
Direct
0.27345	0.27031	0.05156	F	F	F
0.27345	0.02031	0.18608	T	T	T
0.27345	0.27031	0.32059	T	T	T
0.02345	0.02031	0.05156	F	F	F
0.02345	0.27031	0.18608	T	T	T
0.02345	0.02031	0.32059	T	T	T
0.77345	0.27031	0.05156	F	F	F
0.77345	0.02031	0.18608	T	T	T
0.77345	0.27031	0.32059	T	T	T
0.52345	0.02031	0.05156	F	F	F
0.52345	0.27031	0.18608	T	T	T
0.52345	0.02031	0.32059	T	T	T
0.27345	0.77031	0.05156	F	F	F
0.27345	0.52031	0.18608	T	T	T
0.27345	0.77031	0.32059	T	T	T
0.02345	0.52031	0.05156	F	F	F
0.02345	0.77031	0.18608	T	T	T
0.02345	0.52031	0.32059	T	T	T
0.77345	0.77031	0.05156	F	F	F
0.77345	0.52031	0.18608	T	T	T
0.77345	0.77031	0.32059	T	T	T
0.52345	0.52031	0.05156	F	F	F
0.52345	0.77031	0.18608	T	T	T
0.52345	0.52031	0.32059	T	T	T
0.02345	0.27031	0.10312	F	F	F
0.02345	0.02031	0.23764	T	T	T
0.27345	0.42449	0.05156	F	F	F
0.27345	0.17449	0.18608	T	T	T
0.27345	0.42449	0.32059	T	T	T
0.02345	0.27031	0	F	F	F
0.02345	0.02031	0.13452	T	T	T
0.02345	0.27031	0.26903	T	T	T
0.27345	0.11614	0.05156	F	F	F
0.27345	0.36614	0.18608	T	T	T
0.27345	0.11614	0.32059	T	T	T
0.52345	0.27031	0.10312	F	F	F
0.52345	0.02031	0.23764	T	T	T
0.52345	0.27031	0.37215	T	T	T
0.77345	0.42449	0.05156	F	F	F
0.77345	0.17449	0.18608	T	T	T
0.77345	0.42449	0.32059	T	T	T
0.52345	0.27031	0	F	F	F
0.52345	0.02031	0.13452	T	T	T
0.52345	0.27031	0.26903	T	T	T
0.77345	0.11614	0.05156	F	F	F
0.77345	0.36614	0.18608	T	T	T
0.77345	0.11614	0.32059	T	T	T
0.02345	0.77031	0.10312	F	F	F
0.02345	0.52031	0.23764	T	T	T
0.02345	0.77031	0.37215	T	T	T
0.27345	0.92449	0.05156	F	F	F
0.27345	0.67449	0.18608	T	T	T
0.27345	0.92449	0.32059	T	T	T
0.02345	0.77031	0	F	F	F
0.02345	0.52031	0.13452	T	T	T
0.02345	0.77031	0.26903	T	T	T
0.27345	0.61614	0.05156	F	F	F
0.27345	0.86614	0.18608	T	T	T
0.27345	0.61614	0.32059	T	T	T
0.52345	0.77031	0.10312	F	F	F
0.52345	0.52031	0.23764	T	T	T
0.52345	0.77031	0.37215	T	T	T
0.77345	0.92449	0.05156	F	F	F
0.77345	0.67449	0.18608	T	T	T
0.77345	0.92449	0.32059	T	T	T
0.52345	0.77031	0	F	F	F
0.52345	0.52031	0.13452	T	T	T
0.52345	0.77031	0.26903	T	T	T
0.77345	0.61614	0.05156	F	F	F
0.77345	0.86614	0.18608	T	T	T
0.77345	0.61614	0.32059	T	T	T
Mo-IrO2-Ov slab
1
6.34	0	0
-0.00129555	12.8019	0
-0.00366474	0.0125467	22.8207
Ir Mo O
23 1 47
Selective Dynamics
Direct
0.27345	0.27031	0.05156	F	F	F
0.27308	0.02	0.19121	T	T	T
0.02345	0.02031	0.05156	F	F	F
0.02211	0.27039	0.19027	T	T	T
0.02432	0.01644	0.33148	T	T	T
0.77345	0.27031	0.05156	F	F	F
0.77334	0.02028	0.19138	T	T	T
0.77286	0.26779	0.33107	T	T	T
0.52345	0.02031	0.05156	F	F	F
0.52105	0.27014	0.18973	T	T	T
0.52558	0.01608	0.33136	T	T	T
0.27345	0.77031	0.05156	F	F	F
0.27517	0.52041	0.19159	T	T	T
0.27478	0.7684	0.3338	T	T	T
0.02345	0.52031	0.05156	F	F	F
0.02389	0.7701	0.19167	T	T	T
0.02489	0.51979	0.33029	T	T	T
0.77345	0.77031	0.05156	F	F	F
0.77134	0.52007	0.19185	T	T	T
0.7747	0.76824	0.33349	T	T	T
0.52345	0.52031	0.05156	F	F	F
0.52382	0.77023	0.19168	T	T	T
0.52565	0.51967	0.33647	T	T	T
0.28385	0.26719	0.342	T	T	T
0.02345	0.27031	0.10312	F	F	F
0.02422	0.03456	0.24572	T	T	T
0.27345	0.42449	0.05156	F	F	F
0.27158	0.17423	0.18807	T	T	T
0.27503	0.42377	0.33861	T	T	T
0.02345	0.27031	0	F	F	F
0.02307	0.00507	0.13737	T	T	T
0.03219	0.26834	0.27744	T	T	T
0.27345	0.11614	0.05156	F	F	F
0.27295	0.36657	0.18879	T	T	T
0.27593	0.11203	0.33929	T	T	T
0.52345	0.27031	0.10312	F	F	F
0.52246	0.03522	0.24568	T	T	T
0.52073	0.27143	0.3904	T	T	T
0.77345	0.42449	0.05156	F	F	F
0.77238	0.17444	0.18925	T	T	T
0.77514	0.42315	0.33471	T	T	T
0.52345	0.27031	0	F	F	F
0.52353	0.00602	0.13739	T	T	T
0.50806	0.26856	0.27753	T	T	T
0.77345	0.11614	0.05156	F	F	F
0.77116	0.36631	0.18992	T	T	T
0.77376	0.11268	0.33657	T	T	T
0.02345	0.77031	0.10312	F	F	F
0.02421	0.5057	0.24536	T	T	T
0.02436	0.76827	0.38564	T	T	T
0.27345	0.92449	0.05156	F	F	F
0.27375	0.67444	0.19248	T	T	T
0.27474	0.92221	0.33583	T	T	T
0.02345	0.77031	0	F	F	F
0.02302	0.53241	0.13812	T	T	T
0.0249	0.76944	0.27857	T	T	T
0.27345	0.61614	0.05156	F	F	F
0.27386	0.86603	0.19325	T	T	T
0.27308	0.61485	0.33401	T	T	T
0.52345	0.77031	0.10312	F	F	F
0.52255	0.51583	0.24703	T	T	T
0.52504	0.76898	0.3855	T	T	T
0.77345	0.92449	0.05156	F	F	F
0.77382	0.67439	0.19243	T	T	T
0.77515	0.92209	0.3354	T	T	T
0.52345	0.77031	0	F	F	F
0.52359	0.53678	0.13758	T	T	T
0.52413	0.77015	0.27858	T	T	T
0.77345	0.61614	0.05156	F	F	F
0.77384	0.86607	0.1932	T	T	T
0.7766	0.6149	0.33221	T	T	T
