# Supplementary material for: Reconstructed Ir‒O‒Mo species with strong Brønsted acidity for acidic water oxidation
Source: Nat Commun. 2023 Jul 12;14:4127. doi: 10.1038/s41467-023-39822-6 (PMC10338439; doi:10.1038/s41467-023-39822-6)
Supplement: Supplementary file 5 — Source Data [file 41467_2023_39822_MOESM5_ESM.xlsx]

## Sheet: Figure 1d
Pr3IrO7						Mo-Pr3IrO7
E-EF (eV)	Ir-d-UP	Ir-d-DW	O-p-UP	O-p-DW		E-EF (eV)	Ir-d-UP	Ir-d-DW	Mo-d-UP	Mo-d-DW	O-p-UP	O-p-DW
-37.1053	0	0	0	0		-37.3002	0	0	0	0	0	0
-36.9523	0	0	0	0		-37.1462	0	0	0	0	0	0
-36.7983	0	0	0	0		-36.9932	0	0	0	0	0	0
-36.6453	0	0	0	0		-36.8392	0	0	0	0	0	0
-36.4913	0	0	0	0		-36.6852	0	0	0	0	0	0
-36.3383	0	0	0	0		-36.5322	0	0	0	0	0	0
-36.1843	0	0	0	0		-36.3782	0	0	0	0	0	0
-36.0313	0	0	0	0		-36.2252	0	0	0	0	0	0
-35.8783	0	0	0	0		-36.0712	0	0	0	0	0	0
-35.7243	0	0	0	0		-35.9172	0	0	0	0	0	0
-35.5713	0	0	0	0		-35.7642	0	0	0	0	0	0
-35.4173	0	0	0	0		-35.6102	0	0	0	0	0	0
-35.2643	0	0	0	0		-35.4572	0	0	0	0	0	0
-35.1103	0	0	0	0		-35.3032	0	0	0	0	0	0
-34.9573	3e-05	-0.00014	0.01145	-0.06265		-35.1492	0	0	2e-05	-2e-05	0.00291	-0.00293
-34.8043	0	0	0	0		-34.9962	2e-05	-2e-05	0	0	0.00851	-0.00849
-34.6503	0.00032	0	0.02581	-0.00011		-34.8422	0	0	0	0	0	0
-34.4973	0.00057	-0.00057	0.03455	-0.0359		-34.6892	0.00045	-0.00045	0.0002	-0.0002	0.03676	-0.03662
-34.3433	0	0	0	0		-34.5352	0	0	0	0	0	0
-34.1903	0	0	0	0		-34.3812	0	0	0	0	0	0
-34.0363	0	0	0	0		-34.2282	0	0	0	0	0	0
-33.8833	0	0	0	0		-34.0742	0	0	0	0	0	0
-33.7303	0	0	0	0		-33.9212	0	0	0	0	0	0
-33.5763	0	0	0	0		-33.7672	0	0	0	0	0	0
-33.4233	0	0	0	0		-33.6132	0	0	0	0	0	0
-33.2693	0	0	0	0		-33.4602	0	0	0	0	0	0
-33.1163	0	0	0	0		-33.3062	0	0	0	0	0	0
-32.9623	0	0	0	0		-33.1532	0	0	0	0	0	0
-32.8093	0	0	0	0		-32.9992	0	0	0	0	0	0
-32.6553	0	0	0	0		-32.8452	0	0	0	0	0	0
-32.5023	0	0	0	0		-32.6922	0	0	0	0	0	0
-32.3493	0	0	0	0		-32.5382	0	0	0	0	0	0
-32.1953	0	0	0	0		-32.3852	0	0	0	0	0	0
-32.0423	0	0	0	0		-32.2312	0	0	0	0	0	0
-31.8883	0	0	0	0		-32.0772	0	0	0	0	0	0
-31.7353	0	0	0	0		-31.9242	0	0	0	0	0	0
-31.5813	0	0	0	0		-31.7702	0	0	0	0	0	0
-31.4283	0	0	0	0		-31.6172	0	0	0	0	0	0
-31.2753	0	0	0	0		-31.4632	0	0	0	0	0	0
-31.1213	0	0	0	0		-31.3092	0	0	0	0	0	0
-30.9683	0	0	0	0		-31.1562	0	0	0	0	0	0
-30.8143	0	0	0	0		-31.0022	0	0	0	0	0	0
-30.6613	0	0	0	0		-30.8492	0	0	0	0	0	0
-30.5073	0	0	0	0		-30.6952	0	0	0	0	0	0
-30.3543	0	0	0	0		-30.5412	0	0	0	0	0	0
-30.2013	0	0	0	0		-30.3882	0	0	0	0	0	0
-30.0473	0	0	0	0		-30.2342	0	0	0	0	0	0
-29.8943	0	0	0	0		-30.0812	0	0	0	0	0	0
-29.7403	0	0	0	0		-29.9272	0	0	0	0	0	0
-29.5873	0	0	0	0		-29.7732	0	0	0	0	0	0
-29.4333	0	0	0	0		-29.6202	0	0	0	0	0	0
-29.2803	0	0	0	0		-29.4662	0	0	0	0	0	0
-29.1263	0	0	0	0		-29.3122	0	0	0	0	0	0
-28.9733	0	0	0	0		-29.1592	0	0	0	0	0	0
-28.8203	0	0	0	0		-29.0052	0	0	0	0	0	0
-28.6663	0	0	0	0		-28.8522	0	0	0	0	0	0
-28.5133	0	0	0	0		-28.6982	0	0	0	0	0	0
-28.3593	0	0	0	0		-28.5442	0	0	0	0	0	0
-28.2063	0	0	0	0		-28.3912	0	0	0	0	0	0
-28.0523	0	0	0	0		-28.2372	0	0	0	0	0	0
-27.8993	0	0	0	0		-28.0842	0	0	0	0	0	0
-27.7463	0	0	0	0		-27.9302	0	0	0	0	0	0
-27.5923	0	0	0	0		-27.7762	0	0	0	0	0	0
-27.4393	0	0	0	0		-27.6232	0	0	0	0	0	0
-27.2853	0	0	0	0		-27.4692	0	0	0	0	0	0
-27.1323	0	0	0	0		-27.3162	0	0	0	0	0	0
-26.9783	0	0	0	0		-27.1622	0	0	0	0	0	0
-26.8253	0	0	0	0		-27.0082	0	0	0	0	0	0
-26.6723	0	0	0	0		-26.8552	0	0	0	0	0	0
-26.5183	0	0	0	0		-26.7012	0	0	0	0	0	0
-26.3653	0	0	0	0		-26.5482	0	0	0	0	0	0
-26.2113	0	0	0	0		-26.3942	0	0	0	0	0	0
-26.0583	0	0	0	0		-26.2402	0	0	0	0	0	0
-25.9043	0	0	0	0		-26.0872	0	0	0	0	0	0
-25.7513	0	0	0	0		-25.9332	0	0	0	0	0	0
-25.5973	0	0	0	0		-25.7802	0	0	0	0	0	0
-25.4443	0	0	0	0		-25.6262	0	0	0	0	0	0
-25.2913	0	0	0	0		-25.4722	0	0	0	0	0	0
-25.1373	0	0	0	0		-25.3192	0	0	0	0	0	0
-24.9843	0	0	0	0		-25.1652	0	0	0	0	0	0
-24.8303	0	0	0	0		-25.0122	0	0	0	0	0	0
-24.6773	0	0	0	0		-24.8582	0	0	0	0	0	0
-24.5233	0	0	0	0		-24.7042	0	0	0	0	0	0
-24.3703	0	0	0	0		-24.5512	0	0	0	0	0	0
-24.2173	0	0	0	0		-24.3972	0	0	0	0	0	0
-24.0633	0	0	0	0		-24.2442	0	0	0	0	0	0
-23.9103	0	0	0	0		-24.0902	0	0	0	0	0	0
-23.7563	0	0	0	0		-23.9362	0	0	0	0	0	0
-23.6033	0	0	0	0		-23.7832	0	0	0	0	0	0
-23.4493	0	0	0	0		-23.6292	0	0	0	0	0	0
-23.2963	0	0	0	0		-23.4762	0	0	0	0	0	0
-23.1433	0	0	0	0		-23.3222	0	0	0	0	0	0
-22.9893	0	0	0	0		-23.1682	0	0	0	0	0	0
-22.8363	0	0	0	0		-23.0152	0	0	0	0	0	0
-22.6823	0	0	0	0		-22.8612	0	0	0	0	0	0
-22.5293	0	0	0	0		-22.7082	0	0	0	0	0	0
-22.3753	0	0	0	0		-22.5542	0	0	0	0	0	0
-22.2223	0	0	0	0		-22.4002	0	0	0	0	0	0
-22.0683	0	0	0	0		-22.2472	0	0	0	0	0	0
-21.9153	0	0	0	0		-22.0932	0	0	0	0	0	0
-21.7623	0	0	0	0		-21.9402	0	0	0	0	0	0
-21.6083	0	0	0	0		-21.7862	0	0	0	0	0	0
-21.4553	0	0	0	0		-21.6322	0	0	0	0	0	0
-21.3013	0	0	0	0		-21.4792	0	0	0	0	0	0
-21.1483	0	0	0	0		-21.3252	0	0	0	0	0	0
-20.9943	0	0	0	0		-21.1712	0	0	0	0	0	0
-20.8413	0	0	0	0		-21.0182	0	0	0	0	0	0
-20.6883	0	0	0	0		-20.8642	0	0	0	0	0	0
-20.5343	0	0	0	0		-20.7112	0	0	0	0	0	0
-20.3813	0	0	0	0		-20.5572	0	0	0	0	0	0
-20.2273	0	0	0	0		-20.4032	0	0	0	0	0	0
-20.0743	0	0	0	0		-20.2502	0	0	0	0	0	0
-19.9203	0	0	0	0		-20.0962	0	0	0	0	0	0
-19.7673	0	0	0	0		-19.9432	0	0	0	0	0	0
-19.6143	0	0	0	0		-19.7892	0	0	0	0	0	0
-19.4603	0.00828	-4e-05	0.00102	-1e-05		-19.6352	0.00012	0	1e-05	0	2e-05	0
-19.3073	0.2076	-0.01436	0.0353	-0.00409		-19.4822	0.09681	-0.00382	0.01807	-0.00468	0.01192	-0.00182
-19.1533	0.08845	-0.18331	0.02433	-0.04474		-19.3282	0.10101	-0.11126	0.09627	-0.07007	0.0301	-0.02534
-19.0003	0.09006	-0.06621	0.03629	-0.0177		-19.1752	0.04053	-0.08662	0.03538	-0.06233	0.01489	-0.02862
-18.8463	0.1728	-0.10375	0.08284	-0.0557		-19.0212	0.05976	-0.08688	0.04285	-0.04843	0.03742	-0.03862
-18.6933	0.25117	-0.06612	0.0422	-0.03683		-18.8672	0.20467	-0.12292	0.11098	-0.12219	0.08402	-0.10866
-18.5393	0.25142	-0.2228	0.03567	-0.04484		-18.7142	0.24529	-0.1229	0.12539	-0.09716	0.05827	-0.04383
-18.3863	0.25182	-0.36264	0.02931	-0.0638		-18.5602	0.15863	-0.13551	0.10038	-0.12431	0.03136	-0.03393
-18.2333	0.34107	-0.16832	0.05789	-0.04063		-18.4072	0.23202	-0.08071	0.14876	-0.14239	0.04783	-0.03844
-18.0793	0.31492	-0.41846	0.05523	-0.06676		-18.2532	0.16304	-0.28272	0.08663	-0.1476	0.04436	-0.06648
-17.9263	0.36131	-0.33873	0.0592	-0.0604		-18.0992	0.19229	-0.19927	0.17483	-0.1609	0.05581	-0.05602
-17.7723	0.57758	-0.43183	0.07698	-0.06836		-17.9462	0.61804	-0.24176	0.40578	-0.14463	0.13598	-0.06299
-17.6193	0.34326	-0.51655	0.04958	-0.07612		-17.7922	0.22368	-0.49702	0.08682	-0.18675	0.04415	-0.09837
-17.4653	0.2066	-0.76796	0.04031	-0.10233		-17.6392	0.26937	-0.23463	0.09652	-0.04135	0.06809	-0.04283
-17.3123	0.01275	-0.21232	0.00408	-0.04368		-17.4852	0.07361	-0.22146	0.01048	-0.05221	0.01829	-0.05502
-17.1593	0.00376	-0.0144	0.00123	-0.00432		-17.3312	0.00614	-0.01813	0.00124	-0.0031	0.00259	-0.00662
-17.0053	0.00021	-0.00093	8e-05	-0.00031		-17.1782	0.00056	-0.00164	6e-05	-0.00024	0.00024	-0.00068
-16.8523	0.15506	-0.0344	0.58996	-0.31786		-17.0242	0.04143	-0.08446	0.04989	-0.11854	0.35074	-0.64875
-16.6983	0.13088	-0.24941	0.48178	-0.68798		-16.8712	0.12835	-0.19999	0.05124	-0.08842	0.6504	-0.87482
-16.5453	0.12059	-0.07879	0.27548	-0.20467		-16.7172	0.06974	-0.08231	0.0459	-0.0467	0.28403	-0.30071
-16.3913	0.08472	-0.10811	0.11671	-0.09376		-16.5632	0.06203	-0.12032	0.03785	-0.07334	0.10487	-0.15131
-16.2383	0.11671	-0.13601	0.11773	-0.16509		-16.4102	0.08011	-0.07794	0.03886	-0.04404	0.11774	-0.14416
-16.0853	0.15315	-0.13432	0.09761	-0.07361		-16.2562	0.10396	-0.09512	0.04295	-0.02969	0.08439	-0.06968
-15.9313	0.1992	-0.2132	0.13648	-0.10542		-16.1032	0.11004	-0.10035	0.03334	-0.03379	0.08136	-0.07806
-15.7783	0.23091	-0.11652	0.30021	-0.09542		-15.9492	0.14936	-0.34172	0.03523	-0.05424	0.14479	-0.2543
-15.6243	0.03019	-0.15261	0.03732	-0.19213		-15.7952	0.07631	-0.14029	0.02304	-0.0319	0.13024	-0.22466
-15.4713	0.32026	-0.12426	0.1987	-0.10339		-15.6422	0.1042	-0.05674	0.02066	-0.0112	0.09334	-0.07321
-15.3173	0.14024	-0.22597	0.14984	-0.19708		-15.4882	0.18802	-0.22289	0.04221	-0.03957	0.19954	-0.18025
-15.1643	0.06345	-0.11241	0.12069	-0.13634		-15.3352	0.07804	-0.10935	0.0172	-0.01981	0.12739	-0.12411
-15.0103	0.02035	-0.03317	0.05344	-0.06889		-15.1812	0.02496	-0.04078	0.00486	-0.00773	0.06505	-0.08895
-14.8573	0.00784	-0.01439	0.02568	-0.03691		-15.0272	0.00932	-0.01502	0.00205	-0.0027	0.03192	-0.04111
-14.7043	0.00284	-0.00424	0.01194	-0.01454		-14.8742	0.0031	-0.00429	0.00077	-0.00093	0.0141	-0.01662
-14.5503	0.00105	-0.00138	0.0043	-0.00582		-14.7202	0.00095	-0.00114	0.0003	-0.00031	0.00583	-0.00598
-14.3973	0.00261	-0.00242	0.02217	-0.01364		-14.5672	0.00159	-0.00178	0.0007	-0.00066	0.01409	-0.01353
-14.2433	0.00353	-0.00492	0.03693	-0.04831		-14.4132	0.00389	-0.00447	0.0008	-0.00084	0.0474	-0.047
-14.0903	0.00329	-0.00343	0.03517	-0.03426		-14.2592	0.00282	-0.00299	0.00063	-0.00062	0.03553	-0.03489
-13.9363	0.00192	-0.00223	0.02531	-0.02479		-14.1062	0.0016	-0.00183	0.00048	-0.00048	0.02442	-0.02444
-13.7833	0.00069	-0.00086	0.0132	-0.01467		-13.9522	0.00062	-0.00071	0.0002	-0.00021	0.01452	-0.01533
-13.6303	9e-05	-0.00013	0.0024	-0.00298		-13.7982	8e-05	-9e-05	4e-05	-4e-05	0.00288	-0.00326
-13.4763	1e-05	-1e-05	0.00028	-0.0004		-13.6452	1e-05	-1e-05	0	-1e-05	0.00038	-0.00048
-13.3233	0	0	0	0		-13.4912	0	0	0	0	0	0
-13.1693	0	0	0	0		-13.3382	0	0	0	0	0	0
-13.0163	0	0	0	0		-13.1842	0	0	0	0	0	0
-12.8623	0	0	0	0		-13.0302	0	0	0	0	0	0
-12.7093	0	0	0	0		-12.8772	0	0	0	0	0	0
-12.5563	0	0	0	0		-12.7232	0	0	0	0	0	0
-12.4023	0	0	0	0		-12.5702	0	0	0	0	0	0
-12.2493	0	0	0	0		-12.4162	0	0	0	0	0	0
-12.0953	0	0	0	0		-12.2622	0	0	0	0	0	0
-11.9423	0	0	0	0		-12.1092	0	0	0	0	0	0
-11.7883	0	0	0	0		-11.9552	0	0	0	0	0	0
-11.6353	0	0	0	0		-11.8022	0	0	0	0	0	0
-11.4813	0	0	0	0		-11.6482	0	0	0	0	0	0
-11.3283	0	0	0	0		-11.4942	0	0	0	0	0	0
-11.1753	0	0	0	0		-11.3412	0	0	0	0	0	0
-11.0213	0	0	0	0		-11.1872	0	0	0	0	0	0
-10.8683	0	0	0	0		-11.0342	0	0	0	0	0	0
-10.7143	0	0	0	0		-10.8802	0	0	0	0	0	0
-10.5613	0	0	0	0		-10.7262	0	0	0	0	0	0
-10.4073	0	0	0	0		-10.5732	0	0	0	0	0	0
-10.2543	0	0	0	0		-10.4192	0	0	0	0	0	0
-10.1013	0	0	0	0		-10.2662	0	0	0	0	0	0
-9.94732	0	0	0	0		-10.1122	0	0	0	0	0	0
-9.79432	0	0	0	0		-9.95819	0	0	0	0	0	0
-9.64032	0	0	0	0		-9.80519	0	0	0	0	0	0
-9.48732	0	0	0	0		-9.65119	0	0	0	0	0	0
-9.33332	0	0	0	0		-9.49819	0	0	0	0	0	0
-9.18032	0	0	0	0		-9.34419	0	0	0	0	0	0
-9.02632	0	0	0	0		-9.19019	0	0	0	0	0	0
-8.87332	0	0	0	0		-9.03719	0	0	0	0	0	0
-8.72032	0	0	0	0		-8.88319	0	0	0	0	0	0
-8.56632	0	0	0	0		-8.73019	0	0	0	0	0	0
-8.41332	0	0	0	0		-8.57619	0	0	0	0	0	0
-8.25932	0	0	0	0		-8.42219	0	0	0	0	0	0
-8.10632	0	0	0	0		-8.26919	0	0	0	0	0	0
-7.95232	0	0	0	0		-8.11519	0	0	0	0	0	0
-7.79932	0.82728	0	0.86094	0		-7.96219	0	0	0	0	0	0
-7.64632	0.81526	-0.5594	0.86533	-0.64087		-7.80819	0.39694	0	0.0004	0	0.4349	0
-7.49232	0.80323	-0.78133	0.86971	-0.90714		-7.65419	0.59088	-0.56146	0.19681	-0.21335	0.87632	-0.90092
-7.33932	0.7909	-0.76759	0.8737	-0.91201		-7.50119	0.58227	-0.55296	0.19285	-0.20794	0.88033	-0.90506
-7.18532	1.55689	-0.75389	1.81517	-0.91686		-7.34719	0.57367	-0.5446	0.18889	-0.20251	0.88435	-0.90898
-7.03232	0	-10.4801	0	-13.5303		-7.19419	0.94481	-0.53621	0.18529	-0.19708	1.3674	-0.91332
-6.87832	0	0	0	0		-7.04019	0.41062	-1.06203	0.38485	-0.40934	0.99267	-1.95935
-6.72532	0	0	0	0		-6.88619	0	0	0	0	0	0
-6.57232	0	0	0	0		-6.73319	0	0	0	0	0	0
-6.41832	0.03599	0	0.03067	0		-6.57919	0	0	0	0	0	0
-6.26532	1.20741	0	1.0265	0		-6.42619	0	0	0	0	0	0
-6.11132	4.46696	0	3.83098	0		-6.27219	0.74447	0	0.0787	0	0.76908	0
-5.95832	10.5208	-0.34316	9.80673	-0.34884		-6.11819	2.41679	-0.08053	0.23864	-0.04757	2.50394	-0.14986
-5.80432	8.19612	-6.52092	9.28494	-6.70731		-5.96519	6.99704	-1.0639	0.92995	-0.60371	7.92482	-1.93354
-5.65132	7.5488	-22.6068	7.44519	-27.6979		-5.81119	9.5142	-2.346	1.6351	-0.78258	12.4364	-3.62937
-5.49732	9.7596	-4.42752	9.22524	-6.11561		-5.65719	4.63482	-12.0842	1.33644	-3.2794	6.93471	-20.4546
-5.34432	4.99604	-3.6204	5.41744	-6.17056		-5.50419	4.87759	-4.42317	1.5542	-1.6394	9.21386	-8.20079
-5.19132	1.44744	-4.53308	2.10769	-7.3132		-5.35019	4.65991	-2.48008	1.20483	-0.81451	6.60001	-5.69067
-5.03732	2.21648	-3.48436	2.90562	-4.13919		-5.19719	3.12563	-2.6553	1.38841	-1.56082	5.798	-6.77603
-4.88432	1.08305	-3.87406	1.78167	-4.15931		-5.04319	2.294	-2.37922	1.32018	-0.65481	5.72854	-4.43082
-4.73032	2.72106	-5.48896	3.64307	-7.78546		-4.88919	1.02028	-3.45719	0.5452	-0.62172	3.20678	-6.3351
-4.57732	1.21397	-0.68081	1.73172	-1.64053		-4.73619	1.11496	-2.45474	0.20167	-0.24094	2.50696	-5.13197
-4.42332	0.35511	-2.40703	1.12142	-3.90325		-4.58219	0.87175	-0.65743	0.31509	-0.04713	3.89916	-2.20562
-4.27032	0.07708	-1.06948	0.24351	-2.30959		-4.42919	0.41816	-1.78409	0.10347	-0.20252	2.15654	-4.73222
-4.11732	0.36841	-0.7761	1.63909	-1.75307		-4.27519	0.03592	-0.59231	0.01664	-0.09302	0.42175	-2.41271
-3.96332	1.33528	-0.13874	3.96856	-0.51848		-4.12119	0.32956	-0.04411	0.13325	-0.00627	1.50663	-0.18346
-3.81032	0.9416	-0.65782	4.68936	-2.55814		-3.96819	1.07755	-0.58145	0.2482	-0.12233	3.89422	-2.15422
-3.65632	0.94196	-1.44388	12.0428	-8.44496		-3.81419	1.1403	-0.94949	0.27185	-0.17384	10.8936	-7.23802
-3.50332	0.23145	-1.43638	7.70285	-15.251		-3.66119	0.68321	-1.14733	0.22879	-0.25934	12.1161	-14.7455
-3.34932	0.6764	-1.79764	17.6603	-20.1299		-3.50719	0.69196	-0.97665	0.19765	-0.17326	21.8875	-16.7835
-3.19632	0.23419	-1.1398	8.91215	-17.8641		-3.35319	0.37292	-1.14053	0.11746	-0.23702	11.834	-18.714
-3.04332	0.31754	-0.32455	8.70396	-8.9908		-3.20019	0.25687	-0.36404	0.04641	-0.08132	9.28874	-11.1165
-2.88932	0.61668	-0.38567	18.8738	-9.39612		-3.04619	0.58532	-0.66915	0.1033	-0.13785	18.7279	-16.7822
-2.73632	0.6106	-0.49081	15.7567	-17.2395		-2.89319	0.32938	-0.43518	0.06104	-0.08598	15.8063	-18.106
-2.58232	0.59808	-0.50036	15.2106	-15.5075		-2.73919	0.45935	-0.24825	0.07898	-0.05159	19.8862	-13.0957
-2.42932	0.75864	-1.3272	25.2376	-32.9956		-2.58519	0.68354	-0.48094	0.12866	-0.10414	25.9212	-22.0749
-2.27532	0.66163	-0.76484	21.4886	-22.1497		-2.43219	0.48912	-0.49139	0.08364	-0.08349	24.1342	-20.7355
-2.12232	0.69596	-0.5588	20.9797	-24.9774		-2.27819	0.70396	-0.71958	0.15374	-0.12153	32.1476	-31.1119
-1.96832	0.5066	-0.46232	20.1435	-19.197		-2.12519	0.53288	-0.41475	0.08267	-0.09118	21.1193	-24.0605
-1.81532	0.67092	-0.39162	26.3323	-12.3414		-1.97119	0.5189	-0.41412	0.07363	-0.07547	26.8767	-18.331
-1.66232	0.50686	-0.84552	27.4498	-38.437		-1.81719	0.43209	-0.45289	0.05961	-0.06582	26.6383	-26.7444
-1.50832	0.26393	-0.31591	13.3852	-19.5741		-1.66419	0.25135	-0.37597	0.04231	-0.07281	19.5096	-24.781
-1.35532	0.35059	-0.28781	15.8201	-22.638		-1.51019	0.18981	-0.21328	0.01557	-0.0431	12.7637	-24.3601
-1.20132	0.08491	-0.22439	4.96078	-20.4613		-1.35719	0.0747	-0.09131	0.00832	-0.01704	7.16751	-11.4126
-1.04832	0.01401	-0.06154	0.53769	-6.62256		-1.20319	0.01558	-0.07393	0.00145	-0.00806	1.48549	-9.40671
-0.89432	0.19067	-0.00302	0.14298	-0.24259		-1.04919	0	-0.00482	0	-0.00036	0	-0.53098
-0.74132	5.32848	0	4.6042	0		-0.89619	0.00519	0	7e-05	0	0.0038	0
-0.58832	10.2074	0	8.70648	0		-0.74219	3.87028	0	0.04029	0	2.95432	0
-0.43432	19.422	-0.00464	16.3678	-0.00248		-0.58919	7.23155	0	0.04671	0	5.84822	0
-0.28132	9.42992	-1.15807	8.47476	-0.71055		-0.43519	9.85332	-0.01266	0.07812	-0.00034	7.25422	-0.00804
-0.12732	2.1865	-9.02272	1.65705	-5.52185		-0.28119	10.4387	-3.03823	0.22265	-0.09176	8.83013	-2.11321
0.02568	0	-7.98264	0	-5.86694		-0.12819	1.85608	-5.4648	0.03172	-0.08051	1.31036	-3.34661
0.17968	0	-8.72044	0	-4.93949		0.02581	0	-11.6485	0	-0.31712	0	-6.85847
0.33268	0	-8.58028	0	-4.84111		0.17881	0	-4.49704	0	-0.04625	0	-2.32444
0.48568	0	-9.37496	0	-5.71291		0.33281	0	-7.64341	0	-0.12263	0	-4.33381
0.63968	0	-0.32278	0	-0.19144		0.48681	0	-3.35971	0	-0.04231	0	-1.90339
0.79268	0	0	0	0		0.63981	0	0	0	0	0	0
0.94668	0	0	0	0		0.79381	0.18344	-0.3021	1.4279	-1.7267	0.49494	-0.6283
1.09968	0	0	0	0		0.94681	0.19706	-0.26537	3.9401	-3.4621	1.34229	-1.21242
1.25368	0	0	0	0		1.10081	0.1803	-0.30084	5.82009	-6.01525	2.17932	-2.32995
1.40668	0	0	0	0		1.25481	0.09567	-0.43036	1.67866	-3.47444	0.67372	-1.526
1.56068	0	0	0	0		1.40781	0	0	0	0	0	0
1.71368	0	0	0	0		1.56181	0	0	0	0	0	0
1.86668	1.2639	0	0.54574	0		1.71581	0	0	0	0	0	0
2.02068	1.2539	0	0.5555	0		1.86881	0.63699	0	0.00714	0	0.26172	0
2.17368	1.2443	0	0.56528	0		2.02281	0.63243	0	0.00642	0	0.26674	0
2.32768	2.02975	-1.37901	0.96084	-0.52843		2.17581	0.62788	-0.00183	0.00572	0	0.27177	-0.00066
2.48068	1.7036	-1.36643	0.84179	-0.53847		2.32981	0.62347	-0.68723	0.00502	-0.0036	0.27684	-0.25315
2.63468	0	-1.35428	0	-0.54863		2.48381	1.14207	-0.68062	0.00639	-0.00346	0.53651	-0.25817
2.78768	0	-5.44887	0	-2.34885		2.63681	0.73866	-0.67412	0.32613	-0.00334	0.37871	-0.26317
2.94068	0.77012	-0.58206	0.35462	-0.25691		2.79081	0.9075	-1.65869	0.23134	-0.25572	0.44633	-0.72096
3.09468	4.36083	0	2.17256	0		2.94381	4.08788	-0.62574	0.39685	-0.25052	2.05695	-0.2927
3.24768	3.40166	-0.54182	1.86496	-0.21547		3.09781	3.81835	-1.05298	0.09422	-0.23694	1.98733	-0.47349
3.40168	3.06916	-3.21956	1.80529	-1.38548		3.25181	4.20225	-2.77616	0.05622	-0.19687	2.41796	-1.2701
3.55468	4.30212	-2.33129	2.71941	-1.12529		3.40481	0	-5.04081	0	-0.03827	0	-2.42818
3.70868	2.26794	-2.94248	1.70781	-1.61516		3.55881	4.94916	-2.51009	0.02122	-0.04079	3.35151	-1.39903
3.86168	0.26136	-2.40425	0.6637	-2.00614		3.71181	0.21095	-0.50693	0.04127	-0.0538	0.79697	-1.03091
4.01468	0.81802	-2.54097	1.7203	-2.56163		3.86581	0.30033	-1.04911	0.13521	-0.069	2.14823	-1.73751
4.16868	1.18962	-0.71212	1.87833	-1.75517		4.01981	1.17651	-0.64829	0.15619	-0.08471	2.9902	-1.50958
4.32168	0.8734	-0.81064	3.29488	-1.37309		4.17281	1.03118	-0.61921	0.17344	-0.18951	3.02011	-1.81526
4.47568	0.10074	-3.71359	0.90751	-5.48042		4.32681	0.09095	-1.12828	0.08462	-0.1146	0.82565	-2.17361
4.62868	0.21287	-0.25849	3.36518	-1.90501		4.47981	0.26164	-0.46817	0.90922	-0.52996	3.46109	-2.74296
4.78268	0.10802	-0.30379	1.60889	-2.86802		4.63381	0.16025	-0.40931	0.65878	-0.67347	2.06966	-2.53731
4.93568	0.32099	-0.18517	1.97343	-1.4497		4.78781	0.12117	-0.21446	0.31842	-0.45649	1.10072	-1.59559
5.08968	0.29563	-0.4777	1.92754	-2.09283		4.94081	0.18424	-0.34728	0.25609	-0.32007	1.1217	-1.73918
5.24268	0.18334	-0.23994	1.05926	-1.08639		5.09481	0.22328	-0.33015	0.92827	-0.97591	1.43364	-1.84799
5.39568	0.10153	-0.25678	0.63825	-1.08919		5.24781	0.25659	-0.39797	0.59061	-0.83586	1.24382	-1.50084
5.54968	0.18202	-0.33923	1.67927	-1.75147		5.40181	0.20945	-0.26213	0.66219	-0.61447	2.43912	-2.37672
5.70268	0.26043	-0.25899	2.12246	-1.54714		5.55581	0.16939	-0.20161	0.34119	-0.36182	2.0341	-1.65595
5.85668	0.18547	-0.25817	2.04299	-1.88479		5.70881	0.18679	-0.29961	0.32626	-0.45628	2.58126	-3.49895
6.00968	0.1694	-0.19455	1.46249	-1.63196		5.86281	0.17039	-0.16815	0.23233	-0.20437	1.77206	-1.63638
6.16368	0.31749	-0.54464	2.35159	-3.10884		6.01581	0.18903	-0.24565	0.46657	-0.46721	2.07877	-2.21489
6.31668	0.07078	-0.16814	0.59875	-0.98909		6.16981	0.17927	-0.15786	0.27558	-0.36247	1.91343	-1.18971
6.46968	0.50195	-0.43096	3.98176	-2.91201		6.32381	0.13001	-0.1818	0.21695	-0.25794	1.26839	-1.67473
6.62368	0.14161	-0.23267	1.13543	-1.45858		6.47681	0.14066	-0.14776	0.29345	-0.23079	1.41087	-1.55604
6.77668	0.02385	-0.10308	0.20806	-0.71537		6.63081	0.02385	-0.08112	0.05051	-0.08656	0.2317	-0.54675
6.93068	0	0	0	0		6.78381	0	0	0	0	0	0
7.08368	0	0	0	0		6.93781	0	0	0	0	0	0
7.23768	0	0	0	0		7.09181	0	0	0	0	0	0
7.39068	0	0	0	0		7.24481	0	0	0	0	0	0
7.54368	0	0	0	0		7.39881	0	0	0	0	0	0
7.69768	0	0	0	0		7.55181	0	0	0	0	0	0
7.85068	0	0	0	0		7.70581	0	0	0	0	0	0
8.00468	0	0	0	0		7.85981	0	0	0	0	0	0
8.15768	0	0	0	0		8.01281	0	0	0	0	0	0
8.31168	0	0	0	0		8.16681	0	0	0	0	0	0
8.46468	0	0	0	0		8.31981	0	0	0	0	0	0
8.61868	0	0	0	0		8.47381	0	0	0	0	0	0
8.77168	0	0	0	0		8.62781	0	0	0	0	0	0
8.92468	0	0	0	0		8.78081	0	0	0	0	0	0

## Sheet: Figure 1e
Pr3IrO7								Mo-Pr3IrO7
E-EF (eV)	O(1)-p-UP	O(1)-p-DW	O(2)-p-UP	O(2)-p-DW	O(3)-p-UP	O(3)-p-DW		E-EF (eV)	O(1)-p-UP	O(1)-p-DW	O(2)-p-UP	O(2)-p-DW	O(3)-p-UP	O(3)-p-DW
-37.1053	0	0	0	0	0	0		-37.324	0	0	0	0	0	0
-36.9523	0	0	0	0	0	0		-37.17	0	0	0	0	0	0
-36.7983	0	0	0	0	0	0		-37.016	0	0	0	0	0	0
-36.6453	0	0	0	0	0	0		-36.863	0	0	0	0	0	0
-36.4913	0	0	0	0	0	0		-36.709	0	0	0	0	0	0
-36.3383	0	0	0	0	0	0		-36.555	0	0	0	0	0	0
-36.1843	0	0	0	0	0	0		-36.402	0	0	0	0	0	0
-36.0313	0	0	0	0	0	0		-36.248	0	0	0	0	0	0
-35.8783	0	0	0	0	0	0		-36.094	0	0	0	0	0	0
-35.7243	0	0	0	0	0	0		-35.941	0	0	0	0	0	0
-35.5713	0	0	0	0	0	0		-35.787	0	0	0	0	0	0
-35.4173	0	0	0	0	0	0		-35.633	0	0	0	0	0	0
-35.2643	0	0	0	0	0	0		-35.479	0	0	0	0	0	0
-35.1103	0	0	0	0	0	0		-35.326	0	0	0	0	0	0
-34.9573	0.00106	-0.00478	0.01038	-0.05786	0	-1e-05		-35.172	0.00024	-0.00024	0.0026	-0.0026	0	0
-34.8043	0	0	0	0	0	0		-35.018	0.00085	-0.00083	0.00729	-0.00728	0	0
-34.6503	0.01038	-4e-05	0.01343	-6e-05	0.00199	-1e-05		-34.865	0	0	0	0	0	0
-34.4973	0.01436	-0.01479	0.01833	-0.01923	0.00186	-0.0019		-34.711	0.01472	-0.01457	0.01939	-0.01937	0.00171	-0.00168
-34.3433	0	0	0	0	0	0		-34.557	0	0	0	0	0	0
-34.1903	0	0	0	0	0	0		-34.403	0	0	0	0	0	0
-34.0363	0	0	0	0	0	0		-34.25	0	0	0	0	0	0
-33.8833	0	0	0	0	0	0		-34.096	0	0	0	0	0	0
-33.7303	0	0	0	0	0	0		-33.942	0	0	0	0	0	0
-33.5763	0	0	0	0	0	0		-33.789	0	0	0	0	0	0
-33.4233	0	0	0	0	0	0		-33.635	0	0	0	0	0	0
-33.2693	0	0	0	0	0	0		-33.481	0	0	0	0	0	0
-33.1163	0	0	0	0	0	0		-33.328	0	0	0	0	0	0
-32.9623	0	0	0	0	0	0		-33.174	0	0	0	0	0	0
-32.8093	0	0	0	0	0	0		-33.02	0	0	0	0	0	0
-32.6553	0	0	0	0	0	0		-32.866	0	0	0	0	0	0
-32.5023	0	0	0	0	0	0		-32.713	0	0	0	0	0	0
-32.3493	0	0	0	0	0	0		-32.559	0	0	0	0	0	0
-32.1953	0	0	0	0	0	0		-32.405	0	0	0	0	0	0
-32.0423	0	0	0	0	0	0		-32.252	0	0	0	0	0	0
-31.8883	0	0	0	0	0	0		-32.098	0	0	0	0	0	0
-31.7353	0	0	0	0	0	0		-31.944	0	0	0	0	0	0
-31.5813	0	0	0	0	0	0		-31.791	0	0	0	0	0	0
-31.4283	0	0	0	0	0	0		-31.637	0	0	0	0	0	0
-31.2753	0	0	0	0	0	0		-31.483	0	0	0	0	0	0
-31.1213	0	0	0	0	0	0		-31.329	0	0	0	0	0	0
-30.9683	0	0	0	0	0	0		-31.176	0	0	0	0	0	0
-30.8143	0	0	0	0	0	0		-31.022	0	0	0	0	0	0
-30.6613	0	0	0	0	0	0		-30.868	0	0	0	0	0	0
-30.5073	0	0	0	0	0	0		-30.715	0	0	0	0	0	0
-30.3543	0	0	0	0	0	0		-30.561	0	0	0	0	0	0
-30.2013	0	0	0	0	0	0		-30.407	0	0	0	0	0	0
-30.0473	0	0	0	0	0	0		-30.254	0	0	0	0	0	0
-29.8943	0	0	0	0	0	0		-30.1	0	0	0	0	0	0
-29.7403	0	0	0	0	0	0		-29.946	0	0	0	0	0	0
-29.5873	0	0	0	0	0	0		-29.792	0	0	0	0	0	0
-29.4333	0	0	0	0	0	0		-29.639	0	0	0	0	0	0
-29.2803	0	0	0	0	0	0		-29.485	0	0	0	0	0	0
-29.1263	0	0	0	0	0	0		-29.331	0	0	0	0	0	0
-28.9733	0	0	0	0	0	0		-29.178	0	0	0	0	0	0
-28.8203	0	0	0	0	0	0		-29.024	0	0	0	0	0	0
-28.6663	0	0	0	0	0	0		-28.87	0	0	0	0	0	0
-28.5133	0	0	0	0	0	0		-28.716	0	0	0	0	0	0
-28.3593	0	0	0	0	0	0		-28.563	0	0	0	0	0	0
-28.2063	0	0	0	0	0	0		-28.409	0	0	0	0	0	0
-28.0523	0	0	0	0	0	0		-28.255	0	0	0	0	0	0
-27.8993	0	0	0	0	0	0		-28.102	0	0	0	0	0	0
-27.7463	0	0	0	0	0	0		-27.948	0	0	0	0	0	0
-27.5923	0	0	0	0	0	0		-27.794	0	0	0	0	0	0
-27.4393	0	0	0	0	0	0		-27.641	0	0	0	0	0	0
-27.2853	0	0	0	0	0	0		-27.487	0	0	0	0	0	0
-27.1323	0	0	0	0	0	0		-27.333	0	0	0	0	0	0
-26.9783	0	0	0	0	0	0		-27.179	0	0	0	0	0	0
-26.8253	0	0	0	0	0	0		-27.026	0	0	0	0	0	0
-26.6723	0	0	0	0	0	0		-26.872	0	0	0	0	0	0
-26.5183	0	0	0	0	0	0		-26.718	0	0	0	0	0	0
-26.3653	0	0	0	0	0	0		-26.565	0	0	0	0	0	0
-26.2113	0	0	0	0	0	0		-26.411	0	0	0	0	0	0
-26.0583	0	0	0	0	0	0		-26.257	0	0	0	0	0	0
-25.9043	0	0	0	0	0	0		-26.104	0	0	0	0	0	0
-25.7513	0	0	0	0	0	0		-25.95	0	0	0	0	0	0
-25.5973	0	0	0	0	0	0		-25.796	0	0	0	0	0	0
-25.4443	0	0	0	0	0	0		-25.642	0	0	0	0	0	0
-25.2913	0	0	0	0	0	0		-25.489	0	0	0	0	0	0
-25.1373	0	0	0	0	0	0		-25.335	0	0	0	0	0	0
-24.9843	0	0	0	0	0	0		-25.181	0	0	0	0	0	0
-24.8303	0	0	0	0	0	0		-25.028	0	0	0	0	0	0
-24.6773	0	0	0	0	0	0		-24.874	0	0	0	0	0	0
-24.5233	0	0	0	0	0	0		-24.72	0	0	0	0	0	0
-24.3703	0	0	0	0	0	0		-24.566	0	0	0	0	0	0
-24.2173	0	0	0	0	0	0		-24.413	0	0	0	0	0	0
-24.0633	0	0	0	0	0	0		-24.259	0	0	0	0	0	0
-23.9103	0	0	0	0	0	0		-24.105	0	0	0	0	0	0
-23.7563	0	0	0	0	0	0		-23.952	0	0	0	0	0	0
-23.6033	0	0	0	0	0	0		-23.798	0	0	0	0	0	0
-23.4493	0	0	0	0	0	0		-23.644	0	0	0	0	0	0
-23.2963	0	0	0	0	0	0		-23.491	0	0	0	0	0	0
-23.1433	0	0	0	0	0	0		-23.337	0	0	0	0	0	0
-22.9893	0	0	0	0	0	0		-23.183	0	0	0	0	0	0
-22.8363	0	0	0	0	0	0		-23.029	0	0	0	0	0	0
-22.6823	0	0	0	0	0	0		-22.876	0	0	0	0	0	0
-22.5293	0	0	0	0	0	0		-22.722	0	0	0	0	0	0
-22.3753	0	0	0	0	0	0		-22.568	0	0	0	0	0	0
-22.2223	0	0	0	0	0	0		-22.415	0	0	0	0	0	0
-22.0683	0	0	0	0	0	0		-22.261	0	0	0	0	0	0
-21.9153	0	0	0	0	0	0		-22.107	0	0	0	0	0	0
-21.7623	0	0	0	0	0	0		-21.954	0	0	0	0	0	0
-21.6083	0	0	0	0	0	0		-21.8	0	0	0	0	0	0
-21.4553	0	0	0	0	0	0		-21.646	0	0	0	0	0	0
-21.3013	0	0	0	0	0	0		-21.492	0	0	0	0	0	0
-21.1483	0	0	0	0	0	0		-21.339	0	0	0	0	0	0
-20.9943	0	0	0	0	0	0		-21.185	0	0	0	0	0	0
-20.8413	0	0	0	0	0	0		-21.031	0	0	0	0	0	0
-20.6883	0	0	0	0	0	0		-20.878	0	0	0	0	0	0
-20.5343	0	0	0	0	0	0		-20.724	0	0	0	0	0	0
-20.3813	0	0	0	0	0	0		-20.57	0	0	0	0	0	0
-20.2273	0	0	0	0	0	0		-20.416	0	0	0	0	0	0
-20.0743	0	0	0	0	0	0		-20.263	0	0	0	0	0	0
-19.9203	0	0	0	0	0	0		-20.109	0	0	0	0	0	0
-19.7673	0	0	0	0	0	0		-19.955	0	0	0	0	0	0
-19.6143	0	0	0	0	0	0		-19.802	0	0	0	0	0	0
-19.4603	0.0006	-1e-05	0.00017	0	0.00026	0		-19.648	0	0	0	0	0	0
-19.3073	0.01961	-0.00181	0.00655	-0.00179	0.00915	-0.00048		-19.494	0.00161	-0.00041	0.0007	-0.00052	0.00061	-8e-05
-19.1533	0.00974	-0.02066	0.01074	-0.01596	0.00387	-0.00812		-19.341	0.01366	-0.00846	0.01118	-0.00789	0.00543	-0.00296
-19.0003	0.01854	-0.00677	0.01252	-0.00806	0.00525	-0.00288		-19.187	0.0068	-0.0094	0.01035	-0.0117	0.00253	-0.00357
-18.8463	0.04193	-0.02451	0.02913	-0.02226	0.01179	-0.00893		-19.033	0.03155	-0.00886	0.02523	-0.01496	0.01017	-0.00311
-18.6933	0.02204	-0.0208	0.01742	-0.00996	0.00276	-0.00606		-18.879	0.0278	-0.05128	0.02313	-0.03029	0.00675	-0.01355
-18.5393	0.02103	-0.02354	0.01159	-0.0187	0.00303	-0.00259		-18.726	0.0292	-0.03295	0.0214	-0.02445	0.00347	-0.00356
-18.3863	0.01434	-0.03764	0.01168	-0.02177	0.00329	-0.0044		-18.572	0.02249	-0.02719	0.01691	-0.02229	0.00274	-0.00353
-18.2333	0.02207	-0.01914	0.02732	-0.01769	0.00852	-0.00381		-18.418	0.02161	-0.01135	0.01435	-0.00842	0.00487	-0.00169
-18.0793	0.02514	-0.02472	0.02384	-0.03092	0.00625	-0.01114		-18.265	0.01612	-0.02916	0.02924	-0.03482	0.00613	-0.00866
-17.9263	0.03208	-0.03164	0.0166	-0.0229	0.01051	-0.00585		-18.111	0.03177	-0.01916	0.02339	-0.0187	0.0063	-0.00445
-17.7723	0.04511	-0.03722	0.01887	-0.01684	0.01299	-0.01431		-17.957	0.04496	-0.01786	0.02844	-0.01677	0.01432	-0.00602
-17.6193	0.03506	-0.04277	0.0091	-0.01785	0.00543	-0.01548		-17.804	0.0404	-0.05377	0.01499	-0.01984	0.00868	-0.01697
-17.4653	0.02421	-0.07039	0.00984	-0.0186	0.00626	-0.01335		-17.65	0.04029	-0.02753	0.01422	-0.01084	0.00776	-0.00392
-17.3123	0.00191	-0.02675	0.00178	-0.00982	0.0004	-0.00711		-17.496	0.01559	-0.05215	0.00705	-0.01921	0.00362	-0.01486
-17.1593	0.00055	-0.00203	0.00057	-0.00181	0.00012	-0.00046		-17.342	0.0015	-0.00615	0.00136	-0.00452	0.00027	-0.0011
-17.0053	3e-05	-0.00013	3e-05	-0.00015	0	-3e-05		-17.189	0.00014	-0.00044	0.00016	-0.00043	3e-05	-8e-05
-16.8523	0.16847	-0.06017	0.40304	-0.25528	0.01845	-0.00242		-17.035	0.0891	-0.10598	0.24878	-0.26852	0.00597	-0.00408
-16.6983	0.10167	-0.14776	0.36464	-0.51432	0.01547	-0.0259		-16.881	0.14394	-0.17986	0.46722	-0.609	0.02468	-0.02703
-16.5453	0.08264	-0.04014	0.16964	-0.15472	0.02321	-0.00982		-16.728	0.06646	-0.06658	0.20036	-0.21546	0.01535	-0.01395
-16.3913	0.07377	-0.06227	0.02551	-0.01578	0.01743	-0.01571		-16.574	0.06845	-0.09362	0.02003	-0.02582	0.01425	-0.01986
-16.2383	0.09088	-0.12296	0.01695	-0.0264	0.0099	-0.01572		-16.42	0.08874	-0.10699	0.01723	-0.02363	0.00925	-0.01104
-16.0853	0.07504	-0.05672	0.01311	-0.01083	0.00946	-0.00608		-16.267	0.06337	-0.0528	0.01218	-0.01022	0.00806	-0.00578
-15.9313	0.10269	-0.08051	0.02338	-0.01497	0.01041	-0.00995		-16.113	0.06016	-0.06247	0.01131	-0.01208	0.00727	-0.00663
-15.7783	0.23295	-0.06975	0.04138	-0.01758	0.02588	-0.0081		-15.959	0.10017	-0.13663	0.0269	-0.02996	0.01348	-0.01484
-15.6243	0.02855	-0.14019	0.00596	-0.03468	0.00279	-0.01725		-15.805	0.09181	-0.14978	0.02189	-0.04036	0.01103	-0.01485
-15.4713	0.16653	-0.08493	0.0263	-0.01459	0.00585	-0.00386		-15.652	0.07728	-0.05515	0.01561	-0.01469	0.00281	-0.0036
-15.3173	0.10451	-0.14151	0.04094	-0.04971	0.00439	-0.00587		-15.498	0.13352	-0.12352	0.04296	-0.03868	0.00497	-0.00471
-15.1643	0.07621	-0.09657	0.04189	-0.03613	0.00258	-0.00363		-15.344	0.08205	-0.0862	0.03894	-0.0336	0.00318	-0.00337
-15.0103	0.01468	-0.03218	0.0368	-0.03478	0.00197	-0.00193		-15.191	0.02714	-0.04044	0.03437	-0.03296	0.00158	-0.00166
-14.8573	0.00567	-0.00971	0.01913	-0.02592	0.00087	-0.00128		-15.037	0.00901	-0.01323	0.02342	-0.02497	0.00095	-0.00105
-14.7043	0.00206	-0.00299	0.00954	-0.01112	0.00034	-0.00043		-14.883	0.00294	-0.00427	0.01014	-0.01111	0.00033	-0.00037
-14.5503	0.00079	-0.00097	0.00334	-0.00467	0.00017	-0.00019		-14.729	0.00075	-0.00089	0.00441	-0.00454	0.00014	-0.00014
-14.3973	0.00341	-0.00228	0.01786	-0.01082	0.0009	-0.00052		-14.576	0.00214	-0.00209	0.0115	-0.01097	0.00047	-0.00044
-14.2433	0.00612	-0.00767	0.02924	-0.03872	0.00157	-0.00193		-14.422	0.00649	-0.00689	0.03316	-0.03522	0.0014	-0.00143
-14.0903	0.00609	-0.00596	0.02748	-0.02682	0.00158	-0.00148		-14.268	0.00607	-0.00601	0.02872	-0.02817	0.00135	-0.00128
-13.9363	0.00386	-0.00381	0.02022	-0.01985	0.00124	-0.00114		-14.115	0.0037	-0.00371	0.01956	-0.01944	0.00093	-0.00089
-13.7833	0.00203	-0.00223	0.01039	-0.01162	0.00077	-0.00081		-13.961	0.0021	-0.00222	0.01074	-0.01144	0.00062	-0.00064
-13.6303	0.00036	-0.00043	0.00185	-0.00233	0.00018	-0.00021		-13.807	0.00038	-0.00042	0.00192	-0.00222	0.00015	-0.00016
-13.4763	4e-05	-6e-05	0.00021	-0.00032	2e-05	-3e-05		-13.654	4e-05	-5e-05	0.00022	-0.00028	2e-05	-2e-05
-13.3233	0	0	0	0	0	0		-13.5	0	0	0	0	0	0
-13.1693	0	0	0	0	0	0		-13.346	0	0	0	0	0	0
-13.0163	0	0	0	0	0	0		-13.192	0	0	0	0	0	0
-12.8623	0	0	0	0	0	0		-13.039	0	0	0	0	0	0
-12.7093	0	0	0	0	0	0		-12.885	0	0	0	0	0	0
-12.5563	0	0	0	0	0	0		-12.731	0	0	0	0	0	0
-12.4023	0	0	0	0	0	0		-12.578	0	0	0	0	0	0
-12.2493	0	0	0	0	0	0		-12.424	0	0	0	0	0	0
-12.0953	0	0	0	0	0	0		-12.27	0	0	0	0	0	0
-11.9423	0	0	0	0	0	0		-12.117	0	0	0	0	0	0
-11.7883	0	0	0	0	0	0		-11.963	0	0	0	0	0	0
-11.6353	0	0	0	0	0	0		-11.809	0	0	0	0	0	0
-11.4813	0	0	0	0	0	0		-11.655	0	0	0	0	0	0
-11.3283	0	0	0	0	0	0		-11.502	0	0	0	0	0	0
-11.1753	0	0	0	0	0	0		-11.348	0	0	0	0	0	0
-11.0213	0	0	0	0	0	0		-11.194	0	0	0	0	0	0
-10.8683	0	0	0	0	0	0		-11.041	0	0	0	0	0	0
-10.7143	0	0	0	0	0	0		-10.887	0	0	0	0	0	0
-10.5613	0	0	0	0	0	0		-10.733	0	0	0	0	0	0
-10.4073	0	0	0	0	0	0		-10.579	0	0	0	0	0	0
-10.2543	0	0	0	0	0	0		-10.426	0	0	0	0	0	0
-10.1013	0	0	0	0	0	0		-10.272	0	0	0	0	0	0
-9.94732	0	0	0	0	0	0		-10.118	0	0	0	0	0	0
-9.79432	0	0	0	0	0	0		-9.96499	0	0	0	0	0	0
-9.64032	0	0	0	0	0	0		-9.81099	0	0	0	0	0	0
-9.48732	0	0	0	0	0	0		-9.65699	0	0	0	0	0	0
-9.33332	0	0	0	0	0	0		-9.50399	0	0	0	0	0	0
-9.18032	0	0	0	0	0	0		-9.34999	0	0	0	0	0	0
-9.02632	0	0	0	0	0	0		-9.19599	0	0	0	0	0	0
-8.87332	0	0	0	0	0	0		-9.04199	0	0	0	0	0	0
-8.72032	0	0	0	0	0	0		-8.88899	0	0	0	0	0	0
-8.56632	0	0	0	0	0	0		-8.73499	0	0	0	0	0	0
-8.41332	0	0	0	0	0	0		-8.58099	0	0	0	0	0	0
-8.25932	0	0	0	0	0	0		-8.42799	0	0	0	0	0	0
-8.10632	0	0	0	0	0	0		-8.27399	0	0	0	0	0	0
-7.95232	0	0	0	0	0	0		-8.11999	0	0	0	0	0	0
-7.79932	0.02444	0	0.0001	0	0.8364	0		-7.96699	0	0	0	0	0	0
-7.64632	0.02621	-0.01823	0.0001	-6e-05	0.83901	-0.62258		-7.81299	0.01089	0	4e-05	0	0.4256	0
-7.49232	0.02796	-0.0262	0.00013	-0.0001	0.84163	-0.88084		-7.65899	0.0217	-0.02211	0.0001	-9e-05	0.8694	-0.8912
-7.33932	0.02972	-0.02798	0.00013	-0.00013	0.84385	-0.88391		-7.50499	0.02334	-0.02385	0.00011	-0.00011	0.8718	-0.8938
-7.18532	0.07045	-0.02974	0.00033	-0.00014	1.74438	-0.88697		-7.35199	0.02497	-0.02559	0.00012	-0.00012	0.8742	-0.8964
-7.03232	0	-0.49187	0	-0.00269	0	-13.0357		-7.19799	0.04373	-0.02734	0.00022	-0.00013	1.333	-0.8992
-6.87832	0	0	0	0	0	0		-7.04399	0.03272	-0.04813	0.00018	-0.00024	0.96103	-1.3696
-6.72532	0	0	0	0	0	0		-6.89099	0	-0.03413	0	-0.0002	0	-0.97134
-6.57232	0	0	0	0	0	0		-6.73699	0	0	0	0	0	0
-6.41832	0.01598	0	0.00011	0	0.01459	0		-6.58299	0	0	0	0	0	0
-6.26532	0.53987	0	0.0036	0	0.48302	0		-6.42899	0	0	0	0	0	0
-6.11132	2.40928	0	0.01631	0	1.40539	0		-6.27599	0.09395	0	0.00068	0	0.09168	0
-5.95832	7.0864	-0.23843	0.03073	-0.00149	2.6896	-0.10892		-6.12199	0.92522	-0.02522	0.00876	-0.0002	0.7978	-0.02844
-5.80432	5.8968	-5.18912	0.02362	-0.02811	3.36452	-1.49008		-5.96799	2.2477	-0.6836	0.02017	-0.00655	1.4026	-0.71758
-5.65132	5.88416	-19.7456	0.06555	-0.08793	1.49548	-7.8644		-5.81499	8.3076	-2.4513	0.04895	-0.02118	4.758	-1.695
-5.49732	7.99072	-3.55872	0.06712	-0.03609	1.1674	-2.5208		-5.66099	5.2732	-11.0666	0.0627	-0.07252	1.8238	-5.862
-5.34432	4.52944	-4.76464	0.02612	-0.06316	0.86188	-1.34276		-5.50699	5.4222	-7.847	0.04634	-0.06857	1.8124	-2.935
-5.19132	1.22368	-5.66336	0.00929	-0.07204	0.87472	-1.5778		-5.35399	6.7334	-5.1504	0.07108	-0.07167	1.2958	-1.7392
-5.03732	1.60896	-3.45984	0.01714	-0.06639	1.27952	-0.61296		-5.19999	5.3928	-6.5452	0.06827	-0.08743	0.9462	-1.1606
-4.88432	0.92624	-3.36528	0.01223	-0.07171	0.8432	-0.72232		-5.04599	2.46838	-3.3518	0.02917	-0.06761	1.1812	-0.543
-4.73032	1.95504	-4.19584	0.06899	-0.06662	1.61904	-3.523		-4.89199	2.03126	-4.318	0.0413	-0.11384	1.5866	-1.9268
-4.57732	0.95584	-0.75328	0.03416	-0.03385	0.74172	-0.8534		-4.73899	1.54356	-3.0232	0.05601	-0.06418	1.443	-2.4628
-4.42332	0.54749	-2.23376	0.02726	-0.13456	0.54668	-1.53493		-4.58499	2.17062	-1.2813	0.08827	-0.04653	1.4688	-1.1106
-4.27032	0.11996	-1.35024	0.00559	-0.10487	0.11798	-0.85448		-4.43099	1.09154	-2.7686	0.0611	-0.1612	0.9424	-1.6842
-4.11732	1.13152	-1.07136	0.08755	-0.08983	0.42002	-0.59187		-4.27799	0.29136	-1.38948	0.02567	-0.12748	0.21802	-0.841
-3.96332	2.97088	-0.35823	0.37312	-0.04487	0.62456	-0.11538		-4.12399	0.86728	-0.1945	0.11638	-0.02017	0.19106	-0.09929
-3.81032	3.84704	-1.72864	0.3668	-0.43693	0.47552	-0.39256		-3.96999	2.6656	-1.43724	0.64606	-0.51002	0.35616	-0.24952
-3.65632	8.57024	-6.35408	2.9808	-1.44448	0.49172	-0.6464		-3.81699	6.2622	-3.4728	1.7732	-0.923	0.6396	-0.32728
-3.50332	2.93792	-7.80496	4.33608	-7.108	0.42885	-0.33804		-3.66299	7.0054	-9.222	5.746	-5.7626	0.38134	-0.44678
-3.34932	7.1056	-8.1536	9.844	-11.3664	0.71072	-0.60992		-3.50899	7.509	-6.7894	11.618	-7.8228	0.5966	-0.564
-3.19632	3.41536	-6.37856	4.672	-10.908	0.82479	-0.57752		-3.35499	5.1448	-8.4348	7.9924	-11.018	0.6486	-0.704
-3.04332	5.05648	-3.58624	3.0628	-4.73352	0.58468	-0.67104		-3.20199	4.0456	-5.179	3.5774	-5.9698	0.5012	-0.8466
-2.88932	11.888	-5.268	5.4488	-3.4296	1.53696	-0.69852		-3.04799	14.9542	-9.5888	6.8652	-6.698	1.4546	-1.1356
-2.73632	9.0448	-10.1424	4.5456	-5.992	2.16632	-1.10512		-2.89399	7.9156	-9.1236	4.4556	-5.8124	1.5882	-0.7404
-2.58232	8.6432	-9.12656	4.3728	-4.016	2.1946	-2.36496		-2.74099	11.5554	-8.0832	5.9074	-3.737	2.3324	-1.762
-2.42932	15.936	-21.4032	5.5152	-7.4552	3.78636	-4.1372		-2.58699	11.7882	-11.9326	3.69	-5.8518	2.2188	-2.3996
-2.27532	12.5312	-14.5408	5.3992	-4.5056	3.5582	-3.10332		-2.43299	16.2512	-14.6076	6.2006	-5.5028	4.146	-2.8104
-2.12232	12.9504	-14.4672	5.4488	-6.5664	2.58052	-3.9438		-2.27999	19.918	-17.3492	8.98	-7.707	4.902	-4.1984
-1.96832	13.4368	-11.1696	4.9552	-5.8528	1.75148	-2.1746		-2.12599	14.4632	-12.9064	6.6222	-6.1146	2.9348	-2.8464
-1.81532	13.9696	-6.8096	9.5536	-3.672	2.80912	-1.85976		-1.97199	18.632	-11.3902	5.6954	-4.7972	2.6992	-2.2868
-1.66232	12.3808	-22.832	13.5736	-12.232	1.4954	-3.37296		-1.81799	12.8356	-13.7912	14.128	-9.78	2.181	-2.6118
-1.50832	5.03488	-7.7792	8.1096	-10.208	0.2407	-1.58688		-1.66499	9.3786	-12.552	10.966	-13.124	0.6834	-1.8318
-1.35532	4.64368	-10.5648	10.9984	-11.4128	0.17799	-0.66036		-1.51099	3.0814	-9.8734	5.9212	-11	0.09874	-0.5802
-1.20132	1.20342	-9.92704	3.71576	-10.2712	0.04159	-0.2631		-1.35699	2.27218	-4.7852	5.008	-7.4238	0.05982	-0.12788
-1.04832	0.1515	-2.86834	0.3837	-3.72536	0.00249	-0.02887		-1.20399	0.48116	-6.17134	1.1804	-6.3692	0.00783	-0.05787
-0.89432	0.12555	-0.10593	0.00751	-0.13612	0.00991	-0.00054		-1.04999	0	-0.30766	0	-0.38014	0	-0.00242
-0.74132	3.9816	0	0.30429	0	0.31831	0		-0.89599	0	0	0	0	0	0
-0.58832	7.21584	0	0.7836	0	0.70704	0		-0.74199	2.6107	0	0.21818	0	0.20408	0
-0.43432	12.2624	-0.00217	1.40176	-9e-05	2.70364	-0.00023		-0.58899	4.87018	0	0.38158	0	0.485	0
-0.28132	6.6176	-0.62788	0.63552	-0.02906	1.22164	-0.05361		-0.43499	5.30874	-0.00388	0.5259	-0.0002	1.2172	-0.00028
-0.12732	0.82899	-4.66912	0.09166	-0.27095	0.73641	-0.58178		-0.28099	6.3688	-1.81026	0.39236	-0.08703	1.361	-0.1362
0.02568	0	-4.91648	0	-0.29622	0	-0.65424		-0.12799	0.49673	-2.51684	0.03102	-0.1249	0.44164	-0.41192
0.17968	0	-3.70368	0	-0.27001	0	-0.9658		0.02601	0	-4.9438	0	-0.34824	0	-1.492
0.33268	0	-3.8464	0	-0.28454	0	-0.71017		0.18001	0	-0.85626	0	-0.06263	0	-0.29633
0.48568	0	-4.43744	0	-0.24144	0	-1.03403		0.33301	0	-3.90892	0	-0.25056	0	-0.53908
0.63968	0	-0.09195	0	-0.00619	0	-0.09329		0.48701	0	-1.40934	0	-0.07806	0	-0.58191
0.79268	0	0	0	0	0	0		0.64101	0.06053	0	0.00321	0	0.01888	0
0.94668	0	0	0	0	0	0		0.79501	0.33183	-0.44035	0.02093	-0.02679	0.14059	-0.20647
1.09968	0	0	0	0	0	0		0.94801	0.2453	-1.53318	0.01935	-0.07775	0.17212	-0.80824
1.25368	0	0	0	0	0	0		1.10201	2.26371	-1.38056	0.12608	-0.08184	0.5655	-0.42565
1.40668	0	0	0	0	0	0		1.25601	0.21945	0	0.0127	0	0.10894	0
1.56068	0	0	0	0	0	0		1.40901	0	0	0	0	0	0
1.71368	0	0	0	0	0	0		1.56301	0	0	0	0	0	0
1.86668	0.14885	0	0.02047	0	0.37642	0		1.71701	0	0	0	0	0	0
2.02068	0.15726	0	0.01992	0	0.37831	0		1.87001	0.07646	0	0.00971	0	0.17661	0
2.17368	0.16571	0	0.0194	0	0.38016	0		2.02401	0.0804	0	0.00956	0	0.17775	0
2.32768	0.29376	-0.13979	0.03456	-0.02436	0.63252	-0.36426		2.17801	0.08435	-0.02833	0.00941	-0.00602	0.1789	-0.07137
2.48068	0.27532	-0.14823	0.02309	-0.0241	0.54339	-0.36614		2.33201	0.55032	-0.07088	0.06535	-0.01194	1.06743	-0.17122
2.63468	0	-0.15674	0	-0.02387	0	-0.36802		2.48501	0.0805	-0.07489	0.00697	-0.01197	0.1411	-0.17208
2.78768	0	-0.72955	0	-0.09003	0	-1.52927		2.63901	0.14632	-0.08365	0.01746	-0.01307	0.20058	-0.18026
2.94068	0.34159	-0.08253	0.01014	-0.00856	0.00289	-0.16581		2.79301	0.23926	-0.25463	0.01999	-0.03879	0.2342	-0.46428
3.09468	2.06616	0	0.07749	0	0.02891	0		2.94601	0.97618	-0.10782	0.05821	-0.01678	0.25652	-0.15519
3.24768	1.76845	-0.20584	0.05675	-0.00813	0.03976	-0.0015		3.10001	4.47162	-0.32358	0.16088	-0.03944	0.04959	-0.30529
3.40168	1.65498	-1.31386	0.05628	-0.05696	0.09405	-0.01466		3.25401	1.63444	-1.11064	0.04684	-0.07316	0.03279	-0.18589
3.55468	1.20883	-1.05464	0.12399	-0.05239	1.38658	-0.01826		3.40801	0	-2.20598	0	-0.10578	0	-0.01778
3.70868	0.63342	-1.44397	0.20999	-0.1169	0.86439	-0.05429		3.56101	0.48001	-0.85116	0.20492	-0.04952	0.79024	-0.02519
3.86168	0.29874	-0.88058	0.23028	-0.40655	0.13468	-0.71901		3.71501	0.52474	-0.52806	0.53392	-0.45666	0.20106	-0.2752
4.01468	0.70384	-0.96064	0.6424	-0.65872	0.37406	-0.94227		3.86901	0.60508	-0.94232	0.8824	-1.135	0.23838	-0.65326
4.16868	0.66014	-0.81146	0.67536	-0.77664	0.54283	-0.16707		4.02201	0.57972	-0.69366	0.81682	-0.90246	0.2918	-0.28636
4.32168	1.38112	-0.52592	1.48472	-0.50784	0.42904	-0.33933		4.17601	1.25222	-1.22444	1.2344	-1.2056	0.53	-0.5165
4.47568	0.35479	-2.22144	0.43744	-1.59488	0.11529	-1.6641		4.33001	0.48118	-0.94414	0.47466	-0.76062	0.0861	-0.6005
4.62868	1.46368	-0.82496	1.72184	-0.95696	0.17966	-0.12309		4.48301	1.23128	-2.1006	1.1728	-1.9366	0.11938	-0.2645
4.78268	0.7751	-1.26576	0.78208	-1.44312	0.0517	-0.15914		4.63701	0.94716	-1.06568	0.82334	-0.87306	0.11276	-0.16322
4.93568	1.28517	-0.80693	0.60672	-0.57336	0.08154	-0.06941		4.79101	0.92882	-0.81382	0.532	-0.47332	0.11136	-0.12242
5.08968	1.24448	-1.42784	0.57896	-0.56048	0.1041	-0.10451		4.94501	0.78958	-0.92138	0.29294	-0.32376	0.1494	-0.11088
5.24268	0.77112	-0.78416	0.22384	-0.24646	0.0643	-0.05577		5.09801	1.1008	-0.97852	0.38518	-0.36452	0.30814	-0.25924
5.39568	0.35716	-0.73173	0.24014	-0.30789	0.04095	-0.04956		5.25201	1.01448	-1.15954	0.3929	-0.37024	0.09194	-0.16378
5.54968	1.0656	-1.09408	0.4632	-0.4736	0.15047	-0.18379		5.40601	1.39794	-1.1855	0.53876	-0.44726	0.25216	-0.1989
5.70268	1.47936	-1.08928	0.45096	-0.32841	0.19214	-0.12946		5.55901	1.40286	-1.34878	0.41592	-0.41634	0.19822	-0.17476
5.85668	1.43712	-1.28448	0.45336	-0.43272	0.15251	-0.16759		5.71301	1.69966	-1.747	0.48168	-0.45526	0.20002	-0.22468
6.00968	1.01744	-1.18912	0.31339	-0.31759	0.13167	-0.12526		5.86701	1.59516	-1.21288	0.46462	-0.3615	0.29118	-0.17602
6.16368	1.59952	-2.17536	0.48695	-0.60496	0.26512	-0.32852		6.02001	1.1144	-1.6695	0.29314	-0.41176	0.22282	-0.39274
6.31668	0.39597	-0.69568	0.09753	-0.1733	0.10526	-0.12012		6.17401	1.11738	-0.75204	0.23978	-0.16238	0.3115	-0.16366
6.46968	2.66624	-2.02016	0.41376	-0.34025	0.90176	-0.5516		6.32801	1.4371	-1.09214	0.21738	-0.19314	0.43944	-0.32558
6.62368	0.77976	-0.96078	0.09634	-0.13336	0.25933	-0.36444		6.48201	0.75642	-0.93378	0.10582	-0.12052	0.28432	-0.36706
6.77668	0.1242	-0.46528	0.02545	-0.07681	0.05842	-0.17327		6.63501	0	-0.09716	0	-0.01808	0	-0.05348
6.93068	0	0	0	0	0	0		6.78901	0	0	0	0	0	0
7.08368	0	0	0	0	0	0		6.94301	0	0	0	0	0	0
7.23768	0	0	0	0	0	0		7.09601	0	0	0	0	0	0
7.39068	0	0	0	0	0	0		7.25001	0	0	0	0	0	0
7.54368	0	0	0	0	0	0		7.40401	0	0	0	0	0	0
7.69768	0	0	0	0	0	0		7.55801	0	0	0	0	0	0
7.85068	0	0	0	0	0	0		7.71101	0	0	0	0	0	0
8.00468	0	0	0	0	0	0		7.86501	0	0	0	0	0	0
8.15768	0	0	0	0	0	0		8.01901	0	0	0	0	0	0
8.31168	0	0	0	0	0	0		8.17201	0	0	0	0	0	0
8.46468	0	0	0	0	0	0		8.32601	0	0	0	0	0	0
8.61868	0	0	0	0	0	0		8.48001	0	0	0	0	0	0
8.77168	0	0	0	0	0	0		8.63301	0	0	0	0	0	0
8.92468	0	0	0	0	0	0		8.78701	0	0	0	0	0	0

## Sheet: Figure 1g
	GDFT			GExp
Mo-IrO2-Ov	-60.91		MoO2	-2.34
IrO2-Ov	-57.36		Mo3+	2.39
MoO2	-2.34		(MoO4)2-	-5.02
MoO3	-3.93
Mo	0
Ir	0

## Sheet: Figure 2a
2θ	Intensity	2θ	Intensity	2θ	Intensity	2θ	Intensity
(deg)	(a.u.)	(deg)	(a.u.)	(deg)	(a.u.)	(deg)	(a.u.)
	x=0.0		x=0.1		x=0.2		x=0.4
5	198	5	680	5	2882	5	4184
5.00999	201	5.00999	667	5.00999	2880	5.00999	4179
5.01998	211	5.01998	687	5.01998	2917	5.01998	4169
5.02996	209	5.02996	668	5.02996	2887	5.02996	4170
5.03995	189	5.03995	691	5.03995	2894	5.03995	4181
5.04994	214	5.04994	693	5.04994	2897	5.04994	4173
5.05993	207	5.05993	709	5.05993	2892	5.05993	4169
5.06992	217	5.06992	666	5.06992	2884	5.06992	4154
5.07991	204	5.07991	680	5.07991	2881	5.07991	4186
5.0899	210	5.0899	677	5.0899	2881	5.0899	4177
5.09988	203	5.09988	677	5.09988	2900	5.09988	4169
5.10987	204	5.10987	688	5.10987	2887	5.10987	4151
5.11986	215	5.11986	676	5.11986	2892	5.11986	4168
5.12985	215	5.12985	689	5.12985	2890	5.12985	4188
5.13984	212	5.13984	663	5.13984	2889	5.13984	4153
5.14982	182	5.14982	713	5.14982	2887	5.14982	4186
5.15981	212	5.15981	680	5.15981	2894	5.15981	4143
5.1698	212	5.1698	657	5.1698	2878	5.1698	4137
5.17979	212	5.17979	686	5.17979	2889	5.17979	4192
5.18978	205	5.18978	677	5.18978	2875	5.18978	4161
5.19977	205	5.19977	697	5.19977	2892	5.19977	4193
5.20976	209	5.20976	670	5.20976	2881	5.20976	4193
5.21974	189	5.21974	697	5.21974	2909	5.21974	4154
5.22973	209	5.22973	663	5.22973	2903	5.22973	4154
5.23972	193	5.23972	651	5.23972	2882	5.23972	4179
5.24971	193	5.24971	664	5.24971	2884	5.24971	4183
5.2597	202	5.2597	688	5.2597	2906	5.2597	4164
5.26968	202	5.26968	655	5.26968	2891	5.26968	4135
5.27967	214	5.27967	686	5.27967	2897	5.27967	4163
5.28966	229	5.28966	704	5.28966	2902	5.28966	4192
5.29965	213	5.29965	676	5.29965	2890	5.29965	4187
5.30964	220	5.30964	705	5.30964	2891	5.30964	4134
5.31963	191	5.31963	677	5.31963	2898	5.31963	4136
5.32962	198	5.32962	675	5.32962	2882	5.32962	4148
5.3396	193	5.3396	686	5.3396	2884	5.3396	4120
5.34959	213	5.34959	666	5.34959	2881	5.34959	4183
5.35958	201	5.35958	687	5.35958	2898	5.35958	4166
5.36957	199	5.36957	679	5.36957	2892	5.36957	4129
5.37956	193	5.37956	657	5.37956	2881	5.37956	4142
5.38955	214	5.38955	686	5.38955	2900	5.38955	4136
5.39953	180	5.39953	706	5.39953	2892	5.39953	4144
5.40952	200	5.40952	716	5.40952	2873	5.40952	4174
5.41951	207	5.41951	676	5.41951	2898	5.41951	4168
5.4295	204	5.4295	701	5.4295	2880	5.4295	4173
5.43949	211	5.43949	673	5.43949	2892	5.43949	4110
5.44948	209	5.44948	672	5.44948	2897	5.44948	4167
5.45946	230	5.45946	655	5.45946	2893	5.45946	4188
5.46945	190	5.46945	678	5.46945	2885	5.46945	4136
5.47944	199	5.47944	685	5.47944	2898	5.47944	4146
5.48943	204	5.48943	657	5.48943	2896	5.48943	4148
5.49942	206	5.49942	642	5.49942	2874	5.49942	4148
5.50941	212	5.50941	691	5.50941	2897	5.50941	4160
5.51939	202	5.51939	689	5.51939	2895	5.51939	4169
5.52938	210	5.52938	697	5.52938	2916	5.52938	4141
5.53937	202	5.53937	672	5.53937	2876	5.53937	4167
5.54936	214	5.54936	664	5.54936	2885	5.54936	4176
5.55935	201	5.55935	652	5.55935	2888	5.55935	4134
5.56934	205	5.56934	669	5.56934	2879	5.56934	4140
5.57932	188	5.57932	668	5.57932	2911	5.57932	4161
5.58931	196	5.58931	680	5.58931	2878	5.58931	4113
5.5993	203	5.5993	654	5.5993	2891	5.5993	4149
5.60929	192	5.60929	677	5.60929	2897	5.60929	4142
5.61928	223	5.61928	693	5.61928	2882	5.61928	4161
5.62927	205	5.62927	652	5.62927	2876	5.62927	4132
5.63926	220	5.63926	683	5.63926	2868	5.63926	4159
5.64924	196	5.64924	660	5.64924	2885	5.64924	4163
5.65923	213	5.65923	673	5.65923	2907	5.65923	4143
5.66922	211	5.66922	674	5.66922	2894	5.66922	4123
5.67921	200	5.67921	651	5.67921	2897	5.67921	4146
5.6892	189	5.6892	685	5.6892	2872	5.6892	4113
5.69918	214	5.69918	681	5.69918	2905	5.69918	4153
5.70917	201	5.70917	650	5.70917	2888	5.70917	4145
5.71916	199	5.71916	670	5.71916	2893	5.71916	4141
5.72915	209	5.72915	695	5.72915	2879	5.72915	4147
5.73914	199	5.73914	674	5.73914	2899	5.73914	4144
5.74913	206	5.74913	667	5.74913	2888	5.74913	4138
5.75912	197	5.75912	670	5.75912	2890	5.75912	4127
5.7691	210	5.7691	681	5.7691	2887	5.7691	4162
5.77909	206	5.77909	684	5.77909	2880	5.77909	4136
5.78908	209	5.78908	656	5.78908	2881	5.78908	4154
5.79907	197	5.79907	644	5.79907	2904	5.79907	4164
5.80906	209	5.80906	640	5.80906	2889	5.80906	4140
5.81905	196	5.81905	656	5.81905	2895	5.81905	4132
5.82903	197	5.82903	655	5.82903	2886	5.82903	4133
5.83902	211	5.83902	682	5.83902	2877	5.83902	4127
5.84901	216	5.84901	655	5.84901	2879	5.84901	4142
5.859	200	5.859	654	5.859	2891	5.859	4161
5.86899	211	5.86899	670	5.86899	2885	5.86899	4167
5.87897	194	5.87897	693	5.87897	2885	5.87897	4141
5.88896	204	5.88896	664	5.88896	2892	5.88896	4143
5.89895	209	5.89895	693	5.89895	2902	5.89895	4141
5.90894	189	5.90894	660	5.90894	2891	5.90894	4133
5.91893	215	5.91893	639	5.91893	2907	5.91893	4166
5.92892	205	5.92892	659	5.92892	2891	5.92892	4135
5.93891	203	5.93891	662	5.93891	2896	5.93891	4130
5.94889	203	5.94889	682	5.94889	2897	5.94889	4174
5.95888	239	5.95888	655	5.95888	2884	5.95888	4144
5.96887	212	5.96887	668	5.96887	2879	5.96887	4178
5.97886	206	5.97886	680	5.97886	2891	5.97886	4137
5.98885	199	5.98885	645	5.98885	2892	5.98885	4153
5.99883	212	5.99883	678	5.99883	2887	5.99883	4142
6.00882	210	6.00882	675	6.00882	2896	6.00882	4169
6.01881	220	6.01881	653	6.01881	2883	6.01881	4146
6.0288	185	6.0288	677	6.0288	2881	6.0288	4129
6.03879	219	6.03879	652	6.03879	2882	6.03879	4143
6.04878	207	6.04878	660	6.04878	2886	6.04878	4137
6.05877	185	6.05877	643	6.05877	2879	6.05877	4153
6.06875	210	6.06875	672	6.06875	2907	6.06875	4149
6.07874	217	6.07874	644	6.07874	2881	6.07874	4139
6.08873	208	6.08873	651	6.08873	2899	6.08873	4122
6.09872	207	6.09872	650	6.09872	2896	6.09872	4154
6.10871	214	6.10871	674	6.10871	2886	6.10871	4134
6.11869	233	6.11869	686	6.11869	2884	6.11869	4138
6.12868	207	6.12868	644	6.12868	2878	6.12868	4148
6.13867	215	6.13867	674	6.13867	2889	6.13867	4132
6.14866	221	6.14866	673	6.14866	2884	6.14866	4144
6.15865	205	6.15865	649	6.15865	2890	6.15865	4152
6.16864	219	6.16864	657	6.16864	2895	6.16864	4160
6.17863	224	6.17863	655	6.17863	2890	6.17863	4132
6.18861	211	6.18861	655	6.18861	2892	6.18861	4142
6.1986	207	6.1986	661	6.1986	2883	6.1986	4144
6.20859	201	6.20859	672	6.20859	2916	6.20859	4129
6.21858	218	6.21858	655	6.21858	2892	6.21858	4153
6.22857	225	6.22857	675	6.22857	2911	6.22857	4149
6.23855	208	6.23855	647	6.23855	2895	6.23855	4147
6.24854	208	6.24854	673	6.24854	2877	6.24854	4150
6.25853	193	6.25853	657	6.25853	2882	6.25853	4137
6.26852	211	6.26852	663	6.26852	2903	6.26852	4137
6.27851	208	6.27851	668	6.27851	2898	6.27851	4133
6.2885	211	6.2885	655	6.2885	2909	6.2885	4160
6.29849	196	6.29849	659	6.29849	2884	6.29849	4156
6.30847	197	6.30847	683	6.30847	2899	6.30847	4137
6.31846	202	6.31846	661	6.31846	2886	6.31846	4158
6.32845	201	6.32845	649	6.32845	2878	6.32845	4161
6.33844	203	6.33844	661	6.33844	2893	6.33844	4155
6.34843	189	6.34843	693	6.34843	2909	6.34843	4164
6.35842	204	6.35842	668	6.35842	2886	6.35842	4131
6.3684	197	6.3684	682	6.3684	2886	6.3684	4142
6.37839	209	6.37839	671	6.37839	2888	6.37839	4161
6.38838	211	6.38838	661	6.38838	2890	6.38838	4144
6.39837	195	6.39837	674	6.39837	2903	6.39837	4136
6.40836	206	6.40836	650	6.40836	2888	6.40836	4160
6.41835	204	6.41835	668	6.41835	2875	6.41835	4122
6.42833	225	6.42833	641	6.42833	2884	6.42833	4144
6.43832	210	6.43832	637	6.43832	2880	6.43832	4149
6.44831	185	6.44831	669	6.44831	2874	6.44831	4144
6.4583	208	6.4583	655	6.4583	2879	6.4583	4137
6.46829	187	6.46829	650	6.46829	2891	6.46829	4132
6.47828	201	6.47828	649	6.47828	2907	6.47828	4141
6.48826	222	6.48826	635	6.48826	2888	6.48826	4128
6.49825	202	6.49825	690	6.49825	2891	6.49825	4149
6.50824	198	6.50824	674	6.50824	2881	6.50824	4153
6.51823	195	6.51823	659	6.51823	2897	6.51823	4166
6.52822	208	6.52822	653	6.52822	2900	6.52822	4138
6.53821	190	6.53821	644	6.53821	2886	6.53821	4133
6.54819	221	6.54819	639	6.54819	2890	6.54819	4146
6.55818	197	6.55818	662	6.55818	2905	6.55818	4157
6.56817	210	6.56817	650	6.56817	2903	6.56817	4145
6.57816	196	6.57816	674	6.57816	2874	6.57816	4117
6.58815	200	6.58815	661	6.58815	2896	6.58815	4143
6.59814	204	6.59814	607	6.59814	2900	6.59814	4127
6.60812	215	6.60812	658	6.60812	2897	6.60812	4156
6.61811	216	6.61811	652	6.61811	2891	6.61811	4122
6.6281	210	6.6281	679	6.6281	2892	6.6281	4144
6.63809	211	6.63809	662	6.63809	2885	6.63809	4152
6.64808	196	6.64808	682	6.64808	2889	6.64808	4152
6.65807	203	6.65807	668	6.65807	2893	6.65807	4148
6.66805	190	6.66805	651	6.66805	2897	6.66805	4128
6.67804	222	6.67804	667	6.67804	2913	6.67804	4129
6.68803	192	6.68803	656	6.68803	2889	6.68803	4136
6.69802	212	6.69802	657	6.69802	2885	6.69802	4133
6.70801	208	6.70801	652	6.70801	2885	6.70801	4156
6.718	212	6.718	649	6.718	2877	6.718	4151
6.72798	217	6.72798	655	6.72798	2880	6.72798	4134
6.73797	204	6.73797	640	6.73797	2907	6.73797	4149
6.74796	211	6.74796	639	6.74796	2885	6.74796	4131
6.75795	220	6.75795	662	6.75795	2876	6.75795	4153
6.76794	201	6.76794	643	6.76794	2890	6.76794	4154
6.77793	216	6.77793	679	6.77793	2893	6.77793	4132
6.78791	204	6.78791	664	6.78791	2898	6.78791	4137
6.7979	186	6.7979	661	6.7979	2895	6.7979	4137
6.80789	212	6.80789	639	6.80789	2871	6.80789	4164
6.81788	223	6.81788	645	6.81788	2898	6.81788	4138
6.82787	207	6.82787	666	6.82787	2895	6.82787	4156
6.83786	198	6.83786	682	6.83786	2888	6.83786	4158
6.84785	205	6.84785	684	6.84785	2912	6.84785	4165
6.85783	204	6.85783	667	6.85783	2886	6.85783	4133
6.86782	190	6.86782	643	6.86782	2880	6.86782	4138
6.87781	208	6.87781	647	6.87781	2900	6.87781	4127
6.8878	183	6.8878	653	6.8878	2889	6.8878	4136
6.89779	195	6.89779	660	6.89779	2907	6.89779	4125
6.90777	208	6.90777	646	6.90777	2895	6.90777	4128
6.91776	224	6.91776	686	6.91776	2902	6.91776	4149
6.92775	201	6.92775	684	6.92775	2918	6.92775	4125
6.93774	212	6.93774	630	6.93774	2893	6.93774	4128
6.94773	210	6.94773	646	6.94773	2901	6.94773	4110
6.95772	208	6.95772	684	6.95772	2889	6.95772	4143
6.9677	206	6.9677	645	6.9677	2893	6.9677	4140
6.97769	196	6.97769	645	6.97769	2903	6.97769	4157
6.98768	187	6.98768	636	6.98768	2891	6.98768	4165
6.99767	214	6.99767	651	6.99767	2888	6.99767	4146
7.00766	203	7.00766	650	7.00766	2885	7.00766	4124
7.01765	199	7.01765	636	7.01765	2887	7.01765	4158
7.02764	214	7.02764	648	7.02764	2903	7.02764	4136
7.03762	196	7.03762	657	7.03762	2898	7.03762	4152
7.04761	203	7.04761	659	7.04761	2882	7.04761	4152
7.0576	221	7.0576	639	7.0576	2905	7.0576	4136
7.06759	211	7.06759	648	7.06759	2895	7.06759	4155
7.07758	211	7.07758	665	7.07758	2878	7.07758	4144
7.08756	212	7.08756	637	7.08756	2898	7.08756	4120
7.09755	203	7.09755	650	7.09755	2900	7.09755	4138
7.10754	216	7.10754	669	7.10754	2903	7.10754	4131
7.11753	213	7.11753	627	7.11753	2904	7.11753	4143
7.12752	199	7.12752	620	7.12752	2903	7.12752	4170
7.13751	218	7.13751	676	7.13751	2917	7.13751	4150
7.1475	209	7.1475	637	7.1475	2894	7.1475	4130
7.15748	194	7.15748	671	7.15748	2886	7.15748	4128
7.16747	204	7.16747	665	7.16747	2878	7.16747	4134
7.17746	209	7.17746	658	7.17746	2893	7.17746	4148
7.18745	202	7.18745	642	7.18745	2903	7.18745	4144
7.19744	199	7.19744	633	7.19744	2880	7.19744	4142
7.20742	225	7.20742	639	7.20742	2893	7.20742	4119
7.21741	205	7.21741	673	7.21741	2886	7.21741	4136
7.2274	208	7.2274	672	7.2274	2894	7.2274	4124
7.23739	200	7.23739	660	7.23739	2882	7.23739	4157
7.24738	228	7.24738	674	7.24738	2893	7.24738	4137
7.25737	226	7.25737	676	7.25737	2892	7.25737	4155
7.26736	198	7.26736	672	7.26736	2899	7.26736	4124
7.27734	205	7.27734	651	7.27734	2904	7.27734	4127
7.28733	226	7.28733	678	7.28733	2905	7.28733	4142
7.29732	212	7.29732	634	7.29732	2905	7.29732	4142
7.30731	199	7.30731	652	7.30731	2884	7.30731	4167
7.3173	209	7.3173	687	7.3173	2892	7.3173	4151
7.32728	198	7.32728	661	7.32728	2889	7.32728	4156
7.33727	217	7.33727	686	7.33727	2895	7.33727	4154
7.34726	217	7.34726	667	7.34726	2897	7.34726	4128
7.35725	205	7.35725	672	7.35725	2890	7.35725	4128
7.36724	221	7.36724	643	7.36724	2896	7.36724	4118
7.37723	212	7.37723	648	7.37723	2886	7.37723	4126
7.38722	212	7.38722	662	7.38722	2898	7.38722	4144
7.3972	210	7.3972	654	7.3972	2892	7.3972	4145
7.40719	212	7.40719	662	7.40719	2895	7.40719	4124
7.41718	214	7.41718	636	7.41718	2899	7.41718	4152
7.42717	213	7.42717	640	7.42717	2899	7.42717	4156
7.43716	213	7.43716	642	7.43716	2891	7.43716	4102
7.44715	212	7.44715	622	7.44715	2898	7.44715	4153
7.45713	218	7.45713	690	7.45713	2881	7.45713	4143
7.46712	203	7.46712	637	7.46712	2893	7.46712	4146
7.47711	199	7.47711	660	7.47711	2899	7.47711	4130
7.4871	207	7.4871	628	7.4871	2898	7.4871	4150
7.49709	199	7.49709	689	7.49709	2889	7.49709	4134
7.50708	219	7.50708	649	7.50708	2886	7.50708	4125
7.51706	198	7.51706	645	7.51706	2899	7.51706	4119
7.52705	216	7.52705	673	7.52705	2883	7.52705	4133
7.53704	210	7.53704	675	7.53704	2882	7.53704	4157
7.54703	198	7.54703	653	7.54703	2891	7.54703	4134
7.55702	201	7.55702	671	7.55702	2888	7.55702	4142
7.56701	237	7.56701	664	7.56701	2885	7.56701	4151
7.57699	203	7.57699	654	7.57699	2903	7.57699	4155
7.58698	208	7.58698	662	7.58698	2909	7.58698	4141
7.59697	217	7.59697	661	7.59697	2889	7.59697	4146
7.60696	190	7.60696	679	7.60696	2890	7.60696	4138
7.61695	192	7.61695	659	7.61695	2903	7.61695	4145
7.62694	205	7.62694	652	7.62694	2884	7.62694	4141
7.63692	211	7.63692	645	7.63692	2901	7.63692	4163
7.64691	210	7.64691	632	7.64691	2900	7.64691	4158
7.6569	229	7.6569	649	7.6569	2900	7.6569	4150
7.66689	232	7.66689	620	7.66689	2901	7.66689	4122
7.67688	216	7.67688	648	7.67688	2896	7.67688	4141
7.68687	222	7.68687	660	7.68687	2894	7.68687	4154
7.69686	190	7.69686	661	7.69686	2900	7.69686	4141
7.70684	199	7.70684	660	7.70684	2909	7.70684	4157
7.71683	215	7.71683	651	7.71683	2890	7.71683	4125
7.72682	209	7.72682	662	7.72682	2908	7.72682	4146
7.73681	220	7.73681	664	7.73681	2896	7.73681	4162
7.7468	203	7.7468	642	7.7468	2906	7.7468	4130
7.75678	215	7.75678	696	7.75678	2897	7.75678	4120
7.76677	218	7.76677	636	7.76677	2902	7.76677	4157
7.77676	224	7.77676	656	7.77676	2893	7.77676	4166
7.78675	216	7.78675	649	7.78675	2906	7.78675	4114
7.79674	205	7.79674	626	7.79674	2913	7.79674	4127
7.80673	202	7.80673	668	7.80673	2885	7.80673	4157
7.81672	200	7.81672	650	7.81672	2907	7.81672	4151
7.8267	216	7.8267	672	7.8267	2901	7.8267	4136
7.83669	225	7.83669	674	7.83669	2901	7.83669	4135
7.84668	201	7.84668	668	7.84668	2894	7.84668	4148
7.85667	221	7.85667	655	7.85667	2917	7.85667	4117
7.86666	193	7.86666	671	7.86666	2892	7.86666	4161
7.87664	203	7.87664	652	7.87664	2909	7.87664	4138
7.88663	203	7.88663	668	7.88663	2902	7.88663	4146
7.89662	224	7.89662	658	7.89662	2898	7.89662	4141
7.90661	214	7.90661	672	7.90661	2886	7.90661	4144
7.9166	212	7.9166	667	7.9166	2913	7.9166	4144
7.92659	207	7.92659	642	7.92659	2883	7.92659	4132
7.93658	199	7.93658	659	7.93658	2883	7.93658	4166
7.94656	203	7.94656	677	7.94656	2901	7.94656	4132
7.95655	206	7.95655	648	7.95655	2908	7.95655	4158
7.96654	210	7.96654	671	7.96654	2885	7.96654	4123
7.97653	221	7.97653	663	7.97653	2925	7.97653	4155
7.98652	222	7.98652	642	7.98652	2893	7.98652	4136
7.9965	216	7.9965	673	7.9965	2901	7.9965	4150
8.00649	217	8.00649	676	8.00649	2888	8.00649	4160
8.01648	210	8.01648	641	8.01648	2911	8.01648	4150
8.02647	235	8.02647	650	8.02647	2892	8.02647	4141
8.03646	204	8.03646	651	8.03646	2897	8.03646	4169
8.04645	212	8.04645	623	8.04645	2901	8.04645	4130
8.05644	233	8.05644	666	8.05644	2895	8.05644	4134
8.06642	236	8.06642	646	8.06642	2910	8.06642	4126
8.07641	219	8.07641	659	8.07641	2889	8.07641	4127
8.0864	224	8.0864	631	8.0864	2907	8.0864	4164
8.09639	195	8.09639	663	8.09639	2906	8.09639	4151
8.10638	215	8.10638	637	8.10638	2904	8.10638	4155
8.11637	201	8.11637	645	8.11637	2899	8.11637	4141
8.12635	211	8.12635	645	8.12635	2893	8.12635	4167
8.13634	215	8.13634	651	8.13634	2902	8.13634	4143
8.14633	217	8.14633	654	8.14633	2902	8.14633	4144
8.15632	223	8.15632	646	8.15632	2893	8.15632	4131
8.16631	216	8.16631	649	8.16631	2920	8.16631	4160
8.17629	227	8.17629	650	8.17629	2928	8.17629	4133
8.18628	218	8.18628	651	8.18628	2906	8.18628	4128
8.19627	208	8.19627	664	8.19627	2905	8.19627	4141
8.20626	218	8.20626	651	8.20626	2908	8.20626	4143
8.21625	212	8.21625	640	8.21625	2906	8.21625	4150
8.22624	201	8.22624	689	8.22624	2901	8.22624	4158
8.23622	197	8.23622	652	8.23622	2891	8.23622	4126
8.24621	217	8.24621	643	8.24621	2901	8.24621	4162
8.2562	205	8.2562	635	8.2562	2905	8.2562	4139
8.26619	199	8.26619	648	8.26619	2898	8.26619	4157
8.27618	217	8.27618	647	8.27618	2919	8.27618	4137
8.28617	224	8.28617	656	8.28617	2905	8.28617	4140
8.29616	208	8.29616	648	8.29616	2903	8.29616	4122
8.30614	231	8.30614	669	8.30614	2902	8.30614	4120
8.31613	199	8.31613	632	8.31613	2877	8.31613	4117
8.32612	202	8.32612	667	8.32612	2901	8.32612	4123
8.33611	210	8.33611	639	8.33611	2894	8.33611	4112
8.3461	216	8.3461	661	8.3461	2904	8.3461	4119
8.35609	209	8.35609	667	8.35609	2900	8.35609	4113
8.36607	214	8.36607	674	8.36607	2911	8.36607	4139
8.37606	213	8.37606	659	8.37606	2901	8.37606	4124
8.38605	232	8.38605	664	8.38605	2893	8.38605	4164
8.39604	217	8.39604	656	8.39604	2895	8.39604	4139
8.40603	214	8.40603	625	8.40603	2909	8.40603	4152
8.41602	226	8.41602	657	8.41602	2898	8.41602	4147
8.426	200	8.426	626	8.426	2895	8.426	4144
8.43599	207	8.43599	651	8.43599	2904	8.43599	4138
8.44598	209	8.44598	665	8.44598	2902	8.44598	4124
8.45597	214	8.45597	617	8.45597	2896	8.45597	4144
8.46596	209	8.46596	668	8.46596	2885	8.46596	4132
8.47594	208	8.47594	687	8.47594	2908	8.47594	4141
8.48593	210	8.48593	642	8.48593	2908	8.48593	4161
8.49592	193	8.49592	655	8.49592	2895	8.49592	4110
8.50591	211	8.50591	652	8.50591	2909	8.50591	4161
8.5159	230	8.5159	635	8.5159	2909	8.5159	4163
8.52589	210	8.52589	652	8.52589	2911	8.52589	4127
8.53588	218	8.53588	658	8.53588	2931	8.53588	4134
8.54586	200	8.54586	663	8.54586	2908	8.54586	4118
8.55585	216	8.55585	640	8.55585	2903	8.55585	4161
8.56584	231	8.56584	638	8.56584	2899	8.56584	4142
8.57583	217	8.57583	679	8.57583	2896	8.57583	4138
8.58582	219	8.58582	654	8.58582	2910	8.58582	4153
8.59581	211	8.59581	665	8.59581	2891	8.59581	4160
8.60579	210	8.60579	675	8.60579	2895	8.60579	4146
8.61578	217	8.61578	660	8.61578	2903	8.61578	4142
8.62577	220	8.62577	649	8.62577	2915	8.62577	4131
8.63576	219	8.63576	667	8.63576	2888	8.63576	4120
8.64575	205	8.64575	643	8.64575	2914	8.64575	4173
8.65574	208	8.65574	648	8.65574	2892	8.65574	4169
8.66573	229	8.66573	640	8.66573	2926	8.66573	4151
8.67571	204	8.67571	635	8.67571	2905	8.67571	4158
8.6857	199	8.6857	653	8.6857	2904	8.6857	4159
8.69569	226	8.69569	656	8.69569	2906	8.69569	4145
8.70568	206	8.70568	640	8.70568	2902	8.70568	4151
8.71567	233	8.71567	686	8.71567	2916	8.71567	4152
8.72565	215	8.72565	680	8.72565	2910	8.72565	4139
8.73564	227	8.73564	685	8.73564	2886	8.73564	4133
8.74563	212	8.74563	657	8.74563	2907	8.74563	4173
8.75562	193	8.75562	681	8.75562	2911	8.75562	4141
8.76561	211	8.76561	666	8.76561	2902	8.76561	4133
8.7756	223	8.7756	648	8.7756	2906	8.7756	4165
8.78558	214	8.78558	665	8.78558	2892	8.78558	4139
8.79557	209	8.79557	682	8.79557	2890	8.79557	4140
8.80556	205	8.80556	657	8.80556	2883	8.80556	4174
8.81555	222	8.81555	630	8.81555	2893	8.81555	4145
8.82554	217	8.82554	626	8.82554	2912	8.82554	4124
8.83553	205	8.83553	647	8.83553	2899	8.83553	4130
8.84551	224	8.84551	643	8.84551	2910	8.84551	4135
8.8555	198	8.8555	659	8.8555	2902	8.8555	4151
8.86549	219	8.86549	658	8.86549	2896	8.86549	4165
8.87548	220	8.87548	646	8.87548	2912	8.87548	4137
8.88547	221	8.88547	641	8.88547	2905	8.88547	4160
8.89546	204	8.89546	662	8.89546	2897	8.89546	4160
8.90545	206	8.90545	652	8.90545	2914	8.90545	4172
8.91543	207	8.91543	679	8.91543	2894	8.91543	4151
8.92542	219	8.92542	669	8.92542	2930	8.92542	4130
8.93541	211	8.93541	668	8.93541	2918	8.93541	4142
8.9454	208	8.9454	676	8.9454	2913	8.9454	4135
8.95539	227	8.95539	649	8.95539	2911	8.95539	4152
8.96537	217	8.96537	659	8.96537	2928	8.96537	4147
8.97536	205	8.97536	653	8.97536	2905	8.97536	4164
8.98535	222	8.98535	626	8.98535	2907	8.98535	4167
8.99534	213	8.99534	635	8.99534	2893	8.99534	4161
9.00533	212	9.00533	676	9.00533	2901	9.00533	4139
9.01532	209	9.01532	683	9.01532	2914	9.01532	4122
9.0253	222	9.0253	655	9.0253	2907	9.0253	4149
9.03529	200	9.03529	662	9.03529	2911	9.03529	4171
9.04528	208	9.04528	611	9.04528	2917	9.04528	4147
9.05527	207	9.05527	653	9.05527	2910	9.05527	4162
9.06526	213	9.06526	660	9.06526	2913	9.06526	4144
9.07525	221	9.07525	644	9.07525	2906	9.07525	4125
9.08524	217	9.08524	655	9.08524	2903	9.08524	4127
9.09522	222	9.09522	643	9.09522	2934	9.09522	4143
9.10521	204	9.10521	635	9.10521	2903	9.10521	4162
9.1152	207	9.1152	656	9.1152	2900	9.1152	4122
9.12519	217	9.12519	679	9.12519	2915	9.12519	4148
9.13518	205	9.13518	637	9.13518	2905	9.13518	4159
9.14517	216	9.14517	671	9.14517	2917	9.14517	4158
9.15515	212	9.15515	665	9.15515	2897	9.15515	4152
9.16514	215	9.16514	639	9.16514	2909	9.16514	4129
9.17513	192	9.17513	657	9.17513	2893	9.17513	4147
9.18512	205	9.18512	643	9.18512	2918	9.18512	4145
9.19511	209	9.19511	657	9.19511	2919	9.19511	4142
9.2051	212	9.2051	623	9.2051	2906	9.2051	4146
9.21508	215	9.21508	666	9.21508	2891	9.21508	4125
9.22507	242	9.22507	646	9.22507	2898	9.22507	4136
9.23506	229	9.23506	661	9.23506	2902	9.23506	4155
9.24505	215	9.24505	636	9.24505	2912	9.24505	4142
9.25504	218	9.25504	638	9.25504	2900	9.25504	4141
9.26502	214	9.26502	666	9.26502	2909	9.26502	4151
9.27501	206	9.27501	639	9.27501	2910	9.27501	4163
9.285	216	9.285	623	9.285	2898	9.285	4132
9.29499	209	9.29499	644	9.29499	2886	9.29499	4134
9.30498	221	9.30498	632	9.30498	2907	9.30498	4148
9.31497	225	9.31497	651	9.31497	2900	9.31497	4171
9.32496	210	9.32496	645	9.32496	2906	9.32496	4149
9.33494	212	9.33494	647	9.33494	2912	9.33494	4131
9.34493	205	9.34493	654	9.34493	2897	9.34493	4150
9.35492	225	9.35492	660	9.35492	2916	9.35492	4141
9.36491	237	9.36491	657	9.36491	2906	9.36491	4162
9.3749	203	9.3749	661	9.3749	2897	9.3749	4191
9.38489	202	9.38489	690	9.38489	2904	9.38489	4126
9.39487	213	9.39487	614	9.39487	2911	9.39487	4155
9.40486	208	9.40486	627	9.40486	2906	9.40486	4153
9.41485	224	9.41485	662	9.41485	2907	9.41485	4152
9.42484	219	9.42484	667	9.42484	2895	9.42484	4164
9.43483	224	9.43483	671	9.43483	2907	9.43483	4151
9.44482	208	9.44482	642	9.44482	2927	9.44482	4164
9.4548	220	9.4548	663	9.4548	2884	9.4548	4130
9.46479	219	9.46479	667	9.46479	2897	9.46479	4133
9.47478	205	9.47478	674	9.47478	2913	9.47478	4152
9.48477	213	9.48477	624	9.48477	2902	9.48477	4138
9.49476	209	9.49476	652	9.49476	2910	9.49476	4133
9.50474	222	9.50474	625	9.50474	2891	9.50474	4135
9.51473	216	9.51473	658	9.51473	2905	9.51473	4134
9.52472	211	9.52472	664	9.52472	2908	9.52472	4145
9.53471	231	9.53471	635	9.53471	2911	9.53471	4130
9.5447	217	9.5447	646	9.5447	2914	9.5447	4169
9.55469	213	9.55469	636	9.55469	2899	9.55469	4125
9.56468	203	9.56468	673	9.56468	2904	9.56468	4145
9.57466	219	9.57466	685	9.57466	2908	9.57466	4134
9.58465	203	9.58465	677	9.58465	2916	9.58465	4146
9.59464	210	9.59464	645	9.59464	2903	9.59464	4138
9.60463	216	9.60463	621	9.60463	2920	9.60463	4134
9.61462	224	9.61462	658	9.61462	2911	9.61462	4169
9.62461	224	9.62461	643	9.62461	2917	9.62461	4137
9.63459	212	9.63459	627	9.63459	2905	9.63459	4147
9.64458	218	9.64458	628	9.64458	2902	9.64458	4141
9.65457	207	9.65457	648	9.65457	2893	9.65457	4119
9.66456	207	9.66456	633	9.66456	2893	9.66456	4161
9.67455	215	9.67455	630	9.67455	2906	9.67455	4152
9.68454	213	9.68454	647	9.68454	2916	9.68454	4161
9.69453	234	9.69453	656	9.69453	2901	9.69453	4141
9.70451	215	9.70451	643	9.70451	2900	9.70451	4160
9.7145	219	9.7145	653	9.7145	2916	9.7145	4170
9.72449	216	9.72449	667	9.72449	2894	9.72449	4172
9.73448	220	9.73448	663	9.73448	2895	9.73448	4155
9.74447	221	9.74447	650	9.74447	2910	9.74447	4153
9.75446	237	9.75446	661	9.75446	2898	9.75446	4163
9.76444	233	9.76444	660	9.76444	2917	9.76444	4169
9.77443	208	9.77443	653	9.77443	2899	9.77443	4151
9.78442	246	9.78442	666	9.78442	2896	9.78442	4135
9.79441	219	9.79441	682	9.79441	2919	9.79441	4113
9.8044	232	9.8044	648	9.8044	2901	9.8044	4151
9.81438	224	9.81438	686	9.81438	2911	9.81438	4172
9.82437	227	9.82437	655	9.82437	2902	9.82437	4138
9.83436	215	9.83436	669	9.83436	2913	9.83436	4156
9.84435	214	9.84435	667	9.84435	2915	9.84435	4176
9.85434	236	9.85434	653	9.85434	2890	9.85434	4126
9.86433	206	9.86433	670	9.86433	2899	9.86433	4163
9.87431	224	9.87431	630	9.87431	2897	9.87431	4140
9.8843	227	9.8843	630	9.8843	2913	9.8843	4134
9.89429	201	9.89429	652	9.89429	2927	9.89429	4125
9.90428	228	9.90428	654	9.90428	2907	9.90428	4144
9.91427	221	9.91427	675	9.91427	2911	9.91427	4169
9.92426	203	9.92426	659	9.92426	2899	9.92426	4144
9.93425	202	9.93425	643	9.93425	2908	9.93425	4143
9.94423	194	9.94423	691	9.94423	2895	9.94423	4123
9.95422	213	9.95422	663	9.95422	2902	9.95422	4141
9.96421	208	9.96421	657	9.96421	2908	9.96421	4175
9.9742	208	9.9742	655	9.9742	2908	9.9742	4170
9.98419	230	9.98419	688	9.98419	2918	9.98419	4139
9.99418	233	9.99418	673	9.99418	2911	9.99418	4135
10.0042	206	10.0042	675	10.0042	2914	10.0042	4111
10.0142	208	10.0142	644	10.0142	2886	10.0142	4130
10.0241	228	10.0241	644	10.0241	2907	10.0241	4143
10.0341	199	10.0341	642	10.0341	2916	10.0341	4134
10.0441	222	10.0441	661	10.0441	2908	10.0441	4139
10.0541	219	10.0541	652	10.0541	2925	10.0541	4181
10.0641	199	10.0641	669	10.0641	2918	10.0641	4150
10.0741	225	10.0741	635	10.0741	2912	10.0741	4127
10.0841	232	10.0841	665	10.0841	2903	10.0841	4143
10.0941	223	10.0941	627	10.0941	2898	10.0941	4165
10.1041	219	10.1041	677	10.1041	2884	10.1041	4147
10.114	231	10.114	646	10.114	2909	10.114	4155
10.124	220	10.124	645	10.124	2900	10.124	4169
10.134	214	10.134	658	10.134	2903	10.134	4153
10.144	216	10.144	637	10.144	2909	10.144	4182
10.154	219	10.154	654	10.154	2906	10.154	4158
10.164	229	10.164	652	10.164	2921	10.164	4099
10.174	206	10.174	671	10.174	2915	10.174	4145
10.1839	237	10.1839	660	10.1839	2890	10.1839	4149
10.1939	204	10.1939	656	10.1939	2917	10.1939	4132
10.2039	228	10.2039	662	10.2039	2915	10.2039	4138
10.2139	206	10.2139	664	10.2139	2919	10.2139	4138
10.2239	228	10.2239	646	10.2239	2906	10.2239	4150
10.2339	219	10.2339	671	10.2339	2914	10.2339	4151
10.2439	217	10.2439	646	10.2439	2913	10.2439	4148
10.2539	214	10.2539	652	10.2539	2895	10.2539	4142
10.2639	220	10.2639	685	10.2639	2901	10.2639	4155
10.2738	221	10.2738	633	10.2738	2891	10.2738	4147
10.2838	198	10.2838	639	10.2838	2896	10.2838	4141
10.2938	222	10.2938	652	10.2938	2918	10.2938	4173
10.3038	199	10.3038	667	10.3038	2906	10.3038	4138
10.3138	201	10.3138	651	10.3138	2904	10.3138	4156
10.3238	225	10.3238	626	10.3238	2897	10.3238	4152
10.3338	218	10.3338	646	10.3338	2917	10.3338	4151
10.3438	222	10.3438	652	10.3438	2918	10.3438	4172
10.3538	237	10.3538	640	10.3538	2920	10.3538	4138
10.3637	224	10.3637	638	10.3637	2895	10.3637	4134
10.3737	213	10.3737	688	10.3737	2904	10.3737	4136
10.3837	222	10.3837	642	10.3837	2923	10.3837	4169
10.3937	230	10.3937	633	10.3937	2911	10.3937	4159
10.4037	237	10.4037	682	10.4037	2923	10.4037	4157
10.4137	195	10.4137	667	10.4137	2917	10.4137	4138
10.4237	214	10.4237	664	10.4237	2908	10.4237	4109
10.4337	205	10.4337	673	10.4337	2921	10.4337	4161
10.4436	223	10.4436	641	10.4436	2903	10.4436	4139
10.4536	205	10.4536	633	10.4536	2897	10.4536	4144
10.4636	234	10.4636	635	10.4636	2905	10.4636	4143
10.4736	227	10.4736	654	10.4736	2905	10.4736	4124
10.4836	233	10.4836	633	10.4836	2887	10.4836	4141
10.4936	219	10.4936	649	10.4936	2911	10.4936	4139
10.5036	219	10.5036	635	10.5036	2915	10.5036	4124
10.5136	223	10.5136	655	10.5136	2916	10.5136	4154
10.5236	208	10.5236	659	10.5236	2908	10.5236	4151
10.5335	215	10.5335	642	10.5335	2908	10.5335	4141
10.5435	193	10.5435	643	10.5435	2895	10.5435	4131
10.5535	237	10.5535	662	10.5535	2915	10.5535	4159
10.5635	211	10.5635	636	10.5635	2919	10.5635	4141
10.5735	228	10.5735	658	10.5735	2915	10.5735	4170
10.5835	248	10.5835	657	10.5835	2902	10.5835	4108
10.5935	220	10.5935	666	10.5935	2914	10.5935	4150
10.6035	231	10.6035	665	10.6035	2904	10.6035	4171
10.6135	213	10.6135	645	10.6135	2885	10.6135	4147
10.6234	234	10.6234	650	10.6234	2909	10.6234	4145
10.6334	206	10.6334	650	10.6334	2898	10.6334	4145
10.6434	207	10.6434	674	10.6434	2901	10.6434	4154
10.6534	227	10.6534	628	10.6534	2901	10.6534	4145
10.6634	209	10.6634	675	10.6634	2906	10.6634	4149
10.6734	230	10.6734	639	10.6734	2911	10.6734	4137
10.6834	209	10.6834	649	10.6834	2920	10.6834	4159
10.6934	200	10.6934	656	10.6934	2885	10.6934	4147
10.7034	225	10.7034	663	10.7034	2903	10.7034	4135
10.7133	243	10.7133	635	10.7133	2915	10.7133	4146
10.7233	225	10.7233	649	10.7233	2895	10.7233	4146
10.7333	212	10.7333	644	10.7333	2907	10.7333	4177
10.7433	215	10.7433	651	10.7433	2919	10.7433	4137
10.7533	228	10.7533	668	10.7533	2894	10.7533	4132
10.7633	221	10.7633	639	10.7633	2919	10.7633	4140
10.7733	218	10.7733	669	10.7733	2913	10.7733	4146
10.7833	216	10.7833	650	10.7833	2904	10.7833	4138
10.7932	217	10.7932	673	10.7932	2899	10.7932	4170
10.8032	215	10.8032	646	10.8032	2913	10.8032	4148
10.8132	206	10.8132	645	10.8132	2930	10.8132	4175
10.8232	213	10.8232	654	10.8232	2912	10.8232	4127
10.8332	209	10.8332	650	10.8332	2903	10.8332	4147
10.8432	234	10.8432	632	10.8432	2915	10.8432	4132
10.8532	210	10.8532	691	10.8532	2909	10.8532	4166
10.8632	204	10.8632	636	10.8632	2895	10.8632	4154
10.8732	214	10.8732	648	10.8732	2921	10.8732	4155
10.8831	208	10.8831	674	10.8831	2907	10.8831	4135
10.8931	205	10.8931	644	10.8931	2920	10.8931	4103
10.9031	217	10.9031	644	10.9031	2920	10.9031	4145
10.9131	228	10.9131	640	10.9131	2904	10.9131	4127
10.9231	225	10.9231	652	10.9231	2914	10.9231	4137
10.9331	221	10.9331	626	10.9331	2910	10.9331	4146
10.9431	223	10.9431	643	10.9431	2902	10.9431	4148
10.9531	216	10.9531	641	10.9531	2915	10.9531	4126
10.9631	229	10.9631	641	10.9631	2909	10.9631	4153
10.973	211	10.973	630	10.973	2906	10.973	4157
10.983	213	10.983	658	10.983	2915	10.983	4130
10.993	231	10.993	632	10.993	2896	10.993	4116
11.003	239	11.003	666	11.003	2917	11.003	4180
11.013	238	11.013	655	11.013	2913	11.013	4129
11.023	230	11.023	670	11.023	2919	11.023	4149
11.033	226	11.033	681	11.033	2908	11.033	4122
11.0429	226	11.0429	660	11.0429	2904	11.0429	4127
11.0529	219	11.0529	669	11.0529	2901	11.0529	4121
11.0629	216	11.0629	672	11.0629	2923	11.0629	4145
11.0729	209	11.0729	634	11.0729	2901	11.0729	4166
11.0829	221	11.0829	658	11.0829	2915	11.0829	4146
11.0929	241	11.0929	679	11.0929	2899	11.0929	4124
11.1029	223	11.1029	626	11.1029	2922	11.1029	4123
11.1129	230	11.1129	662	11.1129	2926	11.1129	4176
11.1229	224	11.1229	636	11.1229	2929	11.1229	4158
11.1328	226	11.1328	661	11.1328	2895	11.1328	4168
11.1428	229	11.1428	651	11.1428	2901	11.1428	4146
11.1528	205	11.1528	635	11.1528	2920	11.1528	4159
11.1628	217	11.1628	678	11.1628	2916	11.1628	4159
11.1728	211	11.1728	644	11.1728	2897	11.1728	4168
11.1828	226	11.1828	661	11.1828	2910	11.1828	4135
11.1928	206	11.1928	654	11.1928	2926	11.1928	4166
11.2028	242	11.2028	663	11.2028	2902	11.2028	4131
11.2127	211	11.2127	643	11.2127	2911	11.2127	4151
11.2227	206	11.2227	677	11.2227	2915	11.2227	4116
11.2327	212	11.2327	639	11.2327	2896	11.2327	4141
11.2427	212	11.2427	661	11.2427	2904	11.2427	4136
11.2527	224	11.2527	671	11.2527	2904	11.2527	4156
11.2627	241	11.2627	641	11.2627	2933	11.2627	4121
11.2727	217	11.2727	657	11.2727	2905	11.2727	4142
11.2827	235	11.2827	664	11.2827	2901	11.2827	4151
11.2927	228	11.2927	647	11.2927	2911	11.2927	4140
11.3026	229	11.3026	644	11.3026	2895	11.3026	4158
11.3126	209	11.3126	677	11.3126	2887	11.3126	4144
11.3226	229	11.3226	653	11.3226	2913	11.3226	4150
11.3326	215	11.3326	669	11.3326	2933	11.3326	4143
11.3426	224	11.3426	645	11.3426	2908	11.3426	4111
11.3526	212	11.3526	682	11.3526	2917	11.3526	4139
11.3626	225	11.3626	652	11.3626	2925	11.3626	4159
11.3726	226	11.3726	634	11.3726	2921	11.3726	4169
11.3826	218	11.3826	667	11.3826	2905	11.3826	4170
11.3925	233	11.3925	612	11.3925	2915	11.3925	4147
11.4025	210	11.4025	681	11.4025	2921	11.4025	4141
11.4125	227	11.4125	663	11.4125	2923	11.4125	4142
11.4225	191	11.4225	668	11.4225	2910	11.4225	4126
11.4325	207	11.4325	659	11.4325	2917	11.4325	4148
11.4425	225	11.4425	630	11.4425	2914	11.4425	4138
11.4525	223	11.4525	627	11.4525	2915	11.4525	4158
11.4625	223	11.4625	655	11.4625	2910	11.4625	4121
11.4725	228	11.4725	640	11.4725	2910	11.4725	4175
11.4824	205	11.4824	652	11.4824	2902	11.4824	4145
11.4924	220	11.4924	645	11.4924	2907	11.4924	4151
11.5024	216	11.5024	664	11.5024	2907	11.5024	4130
11.5124	215	11.5124	652	11.5124	2915	11.5124	4141
11.5224	235	11.5224	678	11.5224	2910	11.5224	4153
11.5324	224	11.5324	652	11.5324	2907	11.5324	4138
11.5424	206	11.5424	661	11.5424	2919	11.5424	4147
11.5524	231	11.5524	647	11.5524	2893	11.5524	4139
11.5624	228	11.5624	665	11.5624	2900	11.5624	4132
11.5723	230	11.5723	684	11.5723	2897	11.5723	4151
11.5823	233	11.5823	635	11.5823	2903	11.5823	4154
11.5923	203	11.5923	670	11.5923	2917	11.5923	4128
11.6023	216	11.6023	628	11.6023	2900	11.6023	4154
11.6123	208	11.6123	657	11.6123	2906	11.6123	4141
11.6223	220	11.6223	654	11.6223	2920	11.6223	4168
11.6323	211	11.6323	655	11.6323	2895	11.6323	4173
11.6423	238	11.6423	644	11.6423	2911	11.6423	4144
11.6522	240	11.6522	656	11.6522	2901	11.6522	4141
11.6622	213	11.6622	646	11.6622	2914	11.6622	4114
11.6722	224	11.6722	635	11.6722	2910	11.6722	4154
11.6822	212	11.6822	642	11.6822	2913	11.6822	4154
11.6922	227	11.6922	676	11.6922	2918	11.6922	4132
11.7022	228	11.7022	658	11.7022	2906	11.7022	4118
11.7122	224	11.7122	665	11.7122	2910	11.7122	4151
11.7222	217	11.7222	631	11.7222	2916	11.7222	4157
11.7322	213	11.7322	641	11.7322	2921	11.7322	4145
11.7421	230	11.7421	629	11.7421	2923	11.7421	4135
11.7521	226	11.7521	664	11.7521	2911	11.7521	4160
11.7621	199	11.7621	648	11.7621	2916	11.7621	4177
11.7721	227	11.7721	632	11.7721	2916	11.7721	4165
11.7821	215	11.7821	650	11.7821	2902	11.7821	4141
11.7921	251	11.7921	631	11.7921	2912	11.7921	4134
11.8021	205	11.8021	632	11.8021	2892	11.8021	4123
11.812	215	11.812	679	11.812	2902	11.812	4110
11.822	228	11.822	664	11.822	2917	11.822	4136
11.832	218	11.832	682	11.832	2908	11.832	4164
11.842	207	11.842	640	11.842	2919	11.842	4151
11.852	227	11.852	656	11.852	2905	11.852	4142
11.862	199	11.862	657	11.862	2907	11.862	4163
11.872	215	11.872	675	11.872	2905	11.872	4124
11.882	200	11.882	647	11.882	2904	11.882	4126
11.892	222	11.892	653	11.892	2894	11.892	4159
11.9019	225	11.9019	658	11.9019	2912	11.9019	4143
11.9119	217	11.9119	665	11.9119	2921	11.9119	4153
11.9219	213	11.9219	639	11.9219	2905	11.9219	4158
11.9319	226	11.9319	659	11.9319	2896	11.9319	4170
11.9419	211	11.9419	656	11.9419	2897	11.9419	4135
11.9519	243	11.9519	670	11.9519	2899	11.9519	4146
11.9619	231	11.9619	641	11.9619	2917	11.9619	4138
11.9719	213	11.9719	674	11.9719	2911	11.9719	4139
11.9819	221	11.9819	650	11.9819	2908	11.9819	4134
11.9918	239	11.9918	642	11.9918	2911	11.9918	4136
12.0018	215	12.0018	635	12.0018	2933	12.0018	4145
12.0118	223	12.0118	619	12.0118	2925	12.0118	4129
12.0218	223	12.0218	652	12.0218	2925	12.0218	4138
12.0318	212	12.0318	645	12.0318	2903	12.0318	4121
12.0418	248	12.0418	667	12.0418	2922	12.0418	4158
12.0518	218	12.0518	650	12.0518	2911	12.0518	4156
12.0618	223	12.0618	654	12.0618	2927	12.0618	4154
12.0717	224	12.0717	635	12.0717	2914	12.0717	4146
12.0817	217	12.0817	638	12.0817	2911	12.0817	4153
12.0917	225	12.0917	640	12.0917	2910	12.0917	4165
12.1017	223	12.1017	653	12.1017	2929	12.1017	4132
12.1117	205	12.1117	605	12.1117	2937	12.1117	4147
12.1217	221	12.1217	648	12.1217	2911	12.1217	4139
12.1317	237	12.1317	655	12.1317	2921	12.1317	4153
12.1417	230	12.1417	649	12.1417	2921	12.1417	4164
12.1517	220	12.1517	667	12.1517	2928	12.1517	4117
12.1616	206	12.1616	649	12.1616	2905	12.1616	4160
12.1716	222	12.1716	661	12.1716	2913	12.1716	4119
12.1816	212	12.1816	659	12.1816	2937	12.1816	4136
12.1916	235	12.1916	668	12.1916	2899	12.1916	4129
12.2016	236	12.2016	639	12.2016	2913	12.2016	4138
12.2116	227	12.2116	658	12.2116	2893	12.2116	4147
12.2216	222	12.2216	632	12.2216	2916	12.2216	4159
12.2316	220	12.2316	635	12.2316	2927	12.2316	4151
12.2416	224	12.2416	647	12.2416	2904	12.2416	4170
12.2515	238	12.2515	647	12.2515	2909	12.2515	4120
12.2615	220	12.2615	662	12.2615	2899	12.2615	4160
12.2715	215	12.2715	644	12.2715	2914	12.2715	4140
12.2815	230	12.2815	636	12.2815	2935	12.2815	4126
12.2915	222	12.2915	652	12.2915	2923	12.2915	4118
12.3015	224	12.3015	665	12.3015	2918	12.3015	4144
12.3115	229	12.3115	651	12.3115	2906	12.3115	4147
12.3215	237	12.3215	651	12.3215	2923	12.3215	4118
12.3315	202	12.3315	644	12.3315	2919	12.3315	4154
12.3414	216	12.3414	632	12.3414	2899	12.3414	4135
12.3514	214	12.3514	605	12.3514	2918	12.3514	4146
12.3614	224	12.3614	635	12.3614	2917	12.3614	4160
12.3714	213	12.3714	682	12.3714	2900	12.3714	4140
12.3814	223	12.3814	643	12.3814	2905	12.3814	4139
12.3914	243	12.3914	658	12.3914	2915	12.3914	4132
12.4014	217	12.4014	662	12.4014	2921	12.4014	4129
12.4114	214	12.4114	648	12.4114	2913	12.4114	4115
12.4213	232	12.4213	652	12.4213	2913	12.4213	4153
12.4313	229	12.4313	686	12.4313	2911	12.4313	4144
12.4413	226	12.4413	672	12.4413	2902	12.4413	4158
12.4513	227	12.4513	652	12.4513	2906	12.4513	4181
12.4613	242	12.4613	623	12.4613	2933	12.4613	4127
12.4713	226	12.4713	686	12.4713	2918	12.4713	4131
12.4813	251	12.4813	640	12.4813	2914	12.4813	4153
12.4913	220	12.4913	639	12.4913	2902	12.4913	4133
12.5013	230	12.5013	655	12.5013	2912	12.5013	4180
12.5112	200	12.5112	677	12.5112	2898	12.5112	4152
12.5212	216	12.5212	644	12.5212	2921	12.5212	4147
12.5312	241	12.5312	632	12.5312	2917	12.5312	4124
12.5412	213	12.5412	638	12.5412	2926	12.5412	4137
12.5512	241	12.5512	638	12.5512	2924	12.5512	4120
12.5612	207	12.5612	648	12.5612	2907	12.5612	4133
12.5712	225	12.5712	651	12.5712	2913	12.5712	4140
12.5812	211	12.5812	620	12.5812	2918	12.5812	4126
12.5912	229	12.5912	682	12.5912	2905	12.5912	4140
12.6011	214	12.6011	653	12.6011	2928	12.6011	4152
12.6111	213	12.6111	679	12.6111	2908	12.6111	4150
12.6211	212	12.6211	649	12.6211	2927	12.6211	4140
12.6311	230	12.6311	627	12.6311	2929	12.6311	4169
12.6411	217	12.6411	639	12.6411	2907	12.6411	4141
12.6511	222	12.6511	650	12.6511	2920	12.6511	4130
12.6611	208	12.6611	626	12.6611	2927	12.6611	4182
12.671	217	12.671	662	12.671	2891	12.671	4123
12.681	216	12.681	648	12.681	2921	12.681	4130
12.691	211	12.691	658	12.691	2914	12.691	4144
12.701	226	12.701	627	12.701	2919	12.701	4120
12.711	240	12.711	635	12.711	2913	12.711	4118
12.721	218	12.721	638	12.721	2928	12.721	4145
12.731	225	12.731	647	12.731	2932	12.731	4132
12.741	222	12.741	652	12.741	2910	12.741	4124
12.751	210	12.751	634	12.751	2927	12.751	4149
12.7609	221	12.7609	619	12.7609	2920	12.7609	4147
12.7709	219	12.7709	654	12.7709	2917	12.7709	4135
12.7809	221	12.7809	635	12.7809	2916	12.7809	4119
12.7909	204	12.7909	636	12.7909	2907	12.7909	4127
12.8009	199	12.8009	655	12.8009	2914	12.8009	4120
12.8109	240	12.8109	649	12.8109	2914	12.8109	4160
12.8209	232	12.8209	634	12.8209	2916	12.8209	4119
12.8309	220	12.8309	657	12.8309	2926	12.8309	4165
12.8408	216	12.8408	666	12.8408	2931	12.8408	4135
12.8508	205	12.8508	634	12.8508	2909	12.8508	4140
12.8608	221	12.8608	651	12.8608	2910	12.8608	4130
12.8708	245	12.8708	673	12.8708	2914	12.8708	4132
12.8808	247	12.8808	644	12.8808	2904	12.8808	4145
12.8908	238	12.8908	665	12.8908	2896	12.8908	4128
12.9008	213	12.9008	648	12.9008	2929	12.9008	4134
12.9108	230	12.9108	657	12.9108	2911	12.9108	4144
12.9208	244	12.9208	640	12.9208	2917	12.9208	4144
12.9307	233	12.9307	675	12.9307	2925	12.9307	4151
12.9407	219	12.9407	654	12.9407	2909	12.9407	4164
12.9507	233	12.9507	647	12.9507	2924	12.9507	4155
12.9607	222	12.9607	622	12.9607	2922	12.9607	4154
12.9707	227	12.9707	634	12.9707	2922	12.9707	4146
12.9807	223	12.9807	633	12.9807	2912	12.9807	4129
12.9907	221	12.9907	644	12.9907	2915	12.9907	4143
13.0007	232	13.0007	656	13.0007	2911	13.0007	4179
13.0107	227	13.0107	634	13.0107	2938	13.0107	4145
13.0206	218	13.0206	647	13.0206	2911	13.0206	4137
13.0306	229	13.0306	640	13.0306	2913	13.0306	4119
13.0406	229	13.0406	651	13.0406	2928	13.0406	4128
13.0506	223	13.0506	658	13.0506	2909	13.0506	4127
13.0606	239	13.0606	651	13.0606	2909	13.0606	4143
13.0706	205	13.0706	632	13.0706	2921	13.0706	4152
13.0806	195	13.0806	664	13.0806	2907	13.0806	4106
13.0906	228	13.0906	664	13.0906	2914	13.0906	4121
13.1006	230	13.1006	650	13.1006	2887	13.1006	4110
13.1105	221	13.1105	652	13.1105	2909	13.1105	4143
13.1205	206	13.1205	656	13.1205	2913	13.1205	4133
13.1305	236	13.1305	671	13.1305	2923	13.1305	4130
13.1405	226	13.1405	661	13.1405	2913	13.1405	4137
13.1505	234	13.1505	639	13.1505	2914	13.1505	4133
13.1605	218	13.1605	628	13.1605	2922	13.1605	4120
13.1705	196	13.1705	667	13.1705	2904	13.1705	4130
13.1805	244	13.1805	664	13.1805	2915	13.1805	4175
13.1905	237	13.1905	620	13.1905	2918	13.1905	4129
13.2004	223	13.2004	700	13.2004	2918	13.2004	4143
13.2104	226	13.2104	635	13.2104	2931	13.2104	4131
13.2204	233	13.2204	648	13.2204	2905	13.2204	4147
13.2304	210	13.2304	638	13.2304	2907	13.2304	4115
13.2404	234	13.2404	675	13.2404	2907	13.2404	4148
13.2504	230	13.2504	636	13.2504	2917	13.2504	4121
13.2604	221	13.2604	665	13.2604	2906	13.2604	4152
13.2704	222	13.2704	649	13.2704	2902	13.2704	4133
13.2803	234	13.2803	648	13.2803	2904	13.2803	4135
13.2903	217	13.2903	619	13.2903	2930	13.2903	4148
13.3003	245	13.3003	663	13.3003	2914	13.3003	4136
13.3103	214	13.3103	686	13.3103	2914	13.3103	4119
13.3203	218	13.3203	672	13.3203	2907	13.3203	4163
13.3303	236	13.3303	658	13.3303	2902	13.3303	4140
13.3403	228	13.3403	659	13.3403	2915	13.3403	4104
13.3503	219	13.3503	660	13.3503	2905	13.3503	4115
13.3603	248	13.3603	640	13.3603	2912	13.3603	4171
13.3702	221	13.3702	636	13.3702	2907	13.3702	4130
13.3802	215	13.3802	640	13.3802	2910	13.3802	4145
13.3902	232	13.3902	637	13.3902	2914	13.3902	4142
13.4002	219	13.4002	674	13.4002	2895	13.4002	4147
13.4102	226	13.4102	644	13.4102	2902	13.4102	4175
13.4202	243	13.4202	686	13.4202	2909	13.4202	4172
13.4302	230	13.4302	610	13.4302	2923	13.4302	4137
13.4402	235	13.4402	668	13.4402	2920	13.4402	4158
13.4501	249	13.4501	665	13.4501	2903	13.4501	4144
13.4601	222	13.4601	659	13.4601	2934	13.4601	4126
13.4701	226	13.4701	636	13.4701	2918	13.4701	4167
13.4801	209	13.4801	643	13.4801	2906	13.4801	4147
13.4901	224	13.4901	650	13.4901	2901	13.4901	4167
13.5001	227	13.5001	667	13.5001	2920	13.5001	4173
13.5101	228	13.5101	661	13.5101	2913	13.5101	4110
13.5201	238	13.5201	654	13.5201	2917	13.5201	4150
13.53	217	13.53	654	13.53	2912	13.53	4144
13.54	218	13.54	657	13.54	2914	13.54	4154
13.55	221	13.55	657	13.55	2932	13.55	4145
13.56	221	13.56	643	13.56	2921	13.56	4129
13.57	212	13.57	659	13.57	2919	13.57	4150
13.58	211	13.58	658	13.58	2933	13.58	4150
13.59	243	13.59	652	13.59	2910	13.59	4128
13.6	246	13.6	650	13.6	2902	13.6	4142
13.61	236	13.61	647	13.61	2909	13.61	4138
13.6199	232	13.6199	644	13.6199	2931	13.6199	4129
13.6299	224	13.6299	656	13.6299	2911	13.6299	4138
13.6399	224	13.6399	627	13.6399	2931	13.6399	4167
13.6499	261	13.6499	630	13.6499	2928	13.6499	4168
13.6599	236	13.6599	669	13.6599	2922	13.6599	4157
13.6699	226	13.6699	658	13.6699	2924	13.6699	4159
13.6799	233	13.6799	655	13.6799	2914	13.6799	4154
13.6899	236	13.6899	644	13.6899	2913	13.6899	4140
13.6998	236	13.6998	666	13.6998	2917	13.6998	4144
13.7098	249	13.7098	657	13.7098	2925	13.7098	4147
13.7198	229	13.7198	680	13.7198	2910	13.7198	4127
13.7298	218	13.7298	664	13.7298	2919	13.7298	4150
13.7398	238	13.7398	646	13.7398	2918	13.7398	4148
13.7498	222	13.7498	668	13.7498	2913	13.7498	4174
13.7598	228	13.7598	651	13.7598	2918	13.7598	4124
13.7698	225	13.7698	641	13.7698	2925	13.7698	4138
13.7798	211	13.7798	680	13.7798	2939	13.7798	4159
13.7897	221	13.7897	636	13.7897	2916	13.7897	4132
13.7997	214	13.7997	660	13.7997	2932	13.7997	4155
13.8097	227	13.8097	670	13.8097	2940	13.8097	4151
13.8197	231	13.8197	631	13.8197	2917	13.8197	4146
13.8297	228	13.8297	621	13.8297	2903	13.8297	4129
13.8397	233	13.8397	662	13.8397	2920	13.8397	4160
13.8497	214	13.8497	602	13.8497	2926	13.8497	4130
13.8597	227	13.8597	646	13.8597	2928	13.8597	4132
13.8697	240	13.8697	682	13.8697	2913	13.8697	4120
13.8796	218	13.8796	664	13.8796	2898	13.8796	4160
13.8896	218	13.8896	640	13.8896	2896	13.8896	4174
13.8996	228	13.8996	654	13.8996	2917	13.8996	4160
13.9096	249	13.9096	638	13.9096	2911	13.9096	4143
13.9196	226	13.9196	635	13.9196	2910	13.9196	4145
13.9296	215	13.9296	663	13.9296	2929	13.9296	4146
13.9396	219	13.9396	654	13.9396	2933	13.9396	4139
13.9496	220	13.9496	665	13.9496	2937	13.9496	4153
13.9596	237	13.9596	650	13.9596	2922	13.9596	4138
13.9695	260	13.9695	643	13.9695	2946	13.9695	4158
13.9795	233	13.9795	641	13.9795	2925	13.9795	4125
13.9895	222	13.9895	644	13.9895	2916	13.9895	4160
13.9995	229	13.9995	661	13.9995	2923	13.9995	4161
14.0095	238	14.0095	627	14.0095	2943	14.0095	4158
14.0195	222	14.0195	673	14.0195	2935	14.0195	4150
14.0295	217	14.0295	663	14.0295	2923	14.0295	4158
14.0395	225	14.0395	659	14.0395	2919	14.0395	4129
14.0495	219	14.0495	689	14.0495	2902	14.0495	4159
14.0594	243	14.0594	651	14.0594	2942	14.0594	4147
14.0694	227	14.0694	654	14.0694	2921	14.0694	4153
14.0794	257	14.0794	649	14.0794	2900	14.0794	4155
14.0894	233	14.0894	661	14.0894	2928	14.0894	4159
14.0994	217	14.0994	650	14.0994	2903	14.0994	4127
14.1094	215	14.1094	640	14.1094	2938	14.1094	4141
14.1194	265	14.1194	653	14.1194	2918	14.1194	4154
14.1294	236	14.1294	662	14.1294	2914	14.1294	4117
14.1393	236	14.1393	630	14.1393	2907	14.1393	4141
14.1493	255	14.1493	682	14.1493	2916	14.1493	4126
14.1593	229	14.1593	670	14.1593	2918	14.1593	4169
14.1693	208	14.1693	663	14.1693	2919	14.1693	4126
14.1793	233	14.1793	648	14.1793	2944	14.1793	4140
14.1893	241	14.1893	669	14.1893	2906	14.1893	4114
14.1993	238	14.1993	656	14.1993	2913	14.1993	4167
14.2093	245	14.2093	662	14.2093	2932	14.2093	4147
14.2193	268	14.2193	673	14.2193	2933	14.2193	4120
14.2292	229	14.2292	665	14.2292	2933	14.2292	4186
14.2392	240	14.2392	658	14.2392	2923	14.2392	4144
14.2492	223	14.2492	679	14.2492	2922	14.2492	4158
14.2592	258	14.2592	643	14.2592	2928	14.2592	4163
14.2692	236	14.2692	667	14.2692	2919	14.2692	4176
14.2792	264	14.2792	667	14.2792	2918	14.2792	4196
14.2892	252	14.2892	680	14.2892	2925	14.2892	4203
14.2991	252	14.2991	695	14.2991	2936	14.2991	4158
14.3091	259	14.3091	684	14.3091	2959	14.3091	4206
14.3191	264	14.3191	681	14.3191	2975	14.3191	4181
14.3291	273	14.3291	689	14.3291	2955	14.3291	4189
14.3391	287	14.3391	712	14.3391	2965	14.3391	4240
14.3491	286	14.3491	724	14.3491	2980	14.3491	4242
14.3591	309	14.3591	777	14.3591	2981	14.3591	4257
14.3691	287	14.3691	821	14.3691	3011	14.3691	4241
14.3791	293	14.3791	786	14.3791	3011	14.3791	4247
14.389	334	14.389	823	14.389	3003	14.389	4234
14.399	361	14.399	834	14.399	2986	14.399	4267
14.409	304	14.409	845	14.409	3002	14.409	4199
14.419	303	14.419	813	14.419	2959	14.419	4164
14.429	291	14.429	780	14.429	2967	14.429	4188
14.439	261	14.439	714	14.439	2941	14.439	4201
14.449	275	14.449	730	14.449	2924	14.449	4146
14.459	251	14.459	668	14.459	2938	14.459	4172
14.469	252	14.469	688	14.469	2939	14.469	4155
14.4789	219	14.4789	676	14.4789	2927	14.4789	4127
14.4889	227	14.4889	655	14.4889	2900	14.4889	4148
14.4989	235	14.4989	682	14.4989	2937	14.4989	4166
14.5089	248	14.5089	666	14.5089	2941	14.5089	4193
14.5189	228	14.5189	655	14.5189	2926	14.5189	4154
14.5289	229	14.5289	662	14.5289	2924	14.5289	4134
14.5389	218	14.5389	661	14.5389	2934	14.5389	4136
14.5489	236	14.5489	683	14.5489	2932	14.5489	4135
14.5588	255	14.5588	663	14.5588	2919	14.5588	4133
14.5688	247	14.5688	673	14.5688	2924	14.5688	4153
14.5788	247	14.5788	652	14.5788	2941	14.5788	4140
14.5888	235	14.5888	663	14.5888	2924	14.5888	4143
14.5988	238	14.5988	648	14.5988	2921	14.5988	4142
14.6088	214	14.6088	664	14.6088	2927	14.6088	4113
14.6188	234	14.6188	682	14.6188	2917	14.6188	4153
14.6288	222	14.6288	642	14.6288	2921	14.6288	4135
14.6388	224	14.6388	663	14.6388	2928	14.6388	4128
14.6487	225	14.6487	649	14.6487	2941	14.6487	4144
14.6587	248	14.6587	645	14.6587	2917	14.6587	4150
14.6687	230	14.6687	654	14.6687	2936	14.6687	4151
14.6787	254	14.6787	667	14.6787	2910	14.6787	4151
14.6887	242	14.6887	642	14.6887	2923	14.6887	4161
14.6987	228	14.6987	655	14.6987	2910	14.6987	4152
14.7087	226	14.7087	626	14.7087	2940	14.7087	4129
14.7187	262	14.7187	681	14.7187	2915	14.7187	4147
14.7287	240	14.7287	701	14.7287	2949	14.7287	4157
14.7386	234	14.7386	633	14.7386	2899	14.7386	4164
14.7486	235	14.7486	664	14.7486	2943	14.7486	4146
14.7586	217	14.7586	687	14.7586	2936	14.7586	4174
14.7686	263	14.7686	666	14.7686	2937	14.7686	4180
14.7786	219	14.7786	684	14.7786	2937	14.7786	4131
14.7886	253	14.7886	647	14.7886	2926	14.7886	4130
14.7986	225	14.7986	674	14.7986	2940	14.7986	4154
14.8086	231	14.8086	641	14.8086	2932	14.8086	4150
14.8186	234	14.8186	695	14.8186	2937	14.8186	4147
14.8285	237	14.8285	647	14.8285	2928	14.8285	4128
14.8385	222	14.8385	695	14.8385	2922	14.8385	4166
14.8485	223	14.8485	657	14.8485	2923	14.8485	4153
14.8585	245	14.8585	663	14.8585	2920	14.8585	4158
14.8685	250	14.8685	666	14.8685	2942	14.8685	4149
14.8785	239	14.8785	658	14.8785	2937	14.8785	4158
14.8885	251	14.8885	647	14.8885	2916	14.8885	4174
14.8985	247	14.8985	666	14.8985	2933	14.8985	4152
14.9084	245	14.9084	688	14.9084	2922	14.9084	4155
14.9184	230	14.9184	654	14.9184	2924	14.9184	4145
14.9284	240	14.9284	632	14.9284	2918	14.9284	4139
14.9384	237	14.9384	673	14.9384	2950	14.9384	4155
14.9484	216	14.9484	653	14.9484	2899	14.9484	4140
14.9584	232	14.9584	646	14.9584	2938	14.9584	4154
14.9684	235	14.9684	694	14.9684	2937	14.9684	4157
14.9784	224	14.9784	660	14.9784	2954	14.9784	4154
14.9884	219	14.9884	641	14.9884	2943	14.9884	4177
14.9983	217	14.9983	679	14.9983	2920	14.9983	4149
15.0083	230	15.0083	657	15.0083	2935	15.0083	4140
15.0183	224	15.0183	662	15.0183	2927	15.0183	4158
15.0283	250	15.0283	674	15.0283	2936	15.0283	4151
15.0383	215	15.0383	652	15.0383	2918	15.0383	4144
15.0483	225	15.0483	664	15.0483	2931	15.0483	4155
15.0583	233	15.0583	675	15.0583	2925	15.0583	4151
15.0683	224	15.0683	653	15.0683	2920	15.0683	4162
15.0783	240	15.0783	666	15.0783	2931	15.0783	4171
15.0882	223	15.0882	636	15.0882	2933	15.0882	4172
15.0982	225	15.0982	652	15.0982	2921	15.0982	4169
15.1082	238	15.1082	678	15.1082	2934	15.1082	4159
15.1182	238	15.1182	653	15.1182	2914	15.1182	4154
15.1282	243	15.1282	665	15.1282	2938	15.1282	4179
15.1382	241	15.1382	669	15.1382	2924	15.1382	4139
15.1482	262	15.1482	656	15.1482	2940	15.1482	4144
15.1581	232	15.1581	632	15.1581	2907	15.1581	4168
15.1681	220	15.1681	673	15.1681	2924	15.1681	4160
15.1781	241	15.1781	661	15.1781	2928	15.1781	4153
15.1881	226	15.1881	658	15.1881	2932	15.1881	4151
15.1981	247	15.1981	648	15.1981	2914	15.1981	4173
15.2081	222	15.2081	660	15.2081	2935	15.2081	4161
15.2181	245	15.2181	668	15.2181	2949	15.2181	4173
15.2281	231	15.2281	657	15.2281	2936	15.2281	4140
15.2381	221	15.2381	665	15.2381	2945	15.2381	4123
15.248	249	15.248	674	15.248	2949	15.248	4170
15.258	229	15.258	677	15.258	2944	15.258	4143
15.268	230	15.268	634	15.268	2936	15.268	4167
15.278	235	15.278	653	15.278	2928	15.278	4145
15.288	226	15.288	650	15.288	2932	15.288	4159
15.298	242	15.298	664	15.298	2943	15.298	4139
15.308	257	15.308	665	15.308	2913	15.308	4127
15.318	242	15.318	672	15.318	2941	15.318	4150
15.3279	243	15.3279	648	15.3279	2939	15.3279	4168
15.3379	237	15.3379	665	15.3379	2926	15.3379	4158
15.3479	237	15.3479	678	15.3479	2939	15.3479	4165
15.3579	248	15.3579	667	15.3579	2930	15.3579	4148
15.3679	217	15.3679	674	15.3679	2919	15.3679	4170
15.3779	236	15.3779	657	15.3779	2932	15.3779	4137
15.3879	230	15.3879	672	15.3879	2926	15.3879	4175
15.3979	216	15.3979	677	15.3979	2927	15.3979	4186
15.4079	236	15.4079	647	15.4079	2942	15.4079	4141
15.4178	221	15.4178	670	15.4178	2924	15.4178	4164
15.4278	211	15.4278	635	15.4278	2946	15.4278	4161
15.4378	241	15.4378	660	15.4378	2944	15.4378	4137
15.4478	252	15.4478	670	15.4478	2946	15.4478	4189
15.4578	253	15.4578	658	15.4578	2930	15.4578	4157
15.4678	236	15.4678	653	15.4678	2928	15.4678	4157
15.4778	233	15.4778	675	15.4778	2947	15.4778	4128
15.4878	238	15.4878	668	15.4878	2944	15.4878	4161
15.4978	250	15.4978	657	15.4978	2921	15.4978	4154
15.5077	253	15.5077	651	15.5077	2965	15.5077	4159
15.5177	233	15.5177	658	15.5177	2938	15.5177	4138
15.5277	249	15.5277	662	15.5277	2929	15.5277	4175
15.5377	258	15.5377	659	15.5377	2959	15.5377	4136
15.5477	238	15.5477	672	15.5477	2927	15.5477	4154
15.5577	225	15.5577	698	15.5577	2916	15.5577	4166
15.5677	241	15.5677	647	15.5677	2923	15.5677	4178
15.5777	249	15.5777	693	15.5777	2917	15.5777	4147
15.5877	263	15.5877	626	15.5877	2931	15.5877	4157
15.5976	239	15.5976	670	15.5976	2926	15.5976	4131
15.6076	225	15.6076	655	15.6076	2937	15.6076	4139
15.6176	238	15.6176	669	15.6176	2922	15.6176	4167
15.6276	232	15.6276	692	15.6276	2920	15.6276	4161
15.6376	244	15.6376	659	15.6376	2922	15.6376	4177
15.6476	194	15.6476	667	15.6476	2931	15.6476	4177
15.6576	239	15.6576	673	15.6576	2922	15.6576	4168
15.6676	246	15.6676	679	15.6676	2938	15.6676	4147
15.6776	254	15.6776	668	15.6776	2914	15.6776	4176
15.6875	250	15.6875	658	15.6875	2919	15.6875	4156
15.6975	237	15.6975	693	15.6975	2926	15.6975	4162
15.7075	255	15.7075	701	15.7075	2936	15.7075	4175
15.7175	227	15.7175	679	15.7175	2941	15.7175	4145
15.7275	246	15.7275	663	15.7275	2925	15.7275	4198
15.7375	259	15.7375	669	15.7375	2930	15.7375	4169
15.7475	256	15.7475	658	15.7475	2937	15.7475	4152
15.7575	242	15.7575	680	15.7575	2919	15.7575	4147
15.7674	244	15.7674	663	15.7674	2937	15.7674	4131
15.7774	267	15.7774	699	15.7774	2933	15.7774	4154
15.7874	245	15.7874	674	15.7874	2942	15.7874	4167
15.7974	251	15.7974	655	15.7974	2932	15.7974	4176
15.8074	231	15.8074	676	15.8074	2928	15.8074	4160
15.8174	232	15.8174	657	15.8174	2928	15.8174	4172
15.8274	225	15.8274	690	15.8274	2913	15.8274	4154
15.8374	251	15.8374	638	15.8374	2934	15.8374	4154
15.8474	257	15.8474	679	15.8474	2946	15.8474	4161
15.8573	251	15.8573	711	15.8573	2958	15.8573	4143
15.8673	257	15.8673	687	15.8673	2909	15.8673	4162
15.8773	251	15.8773	657	15.8773	2922	15.8773	4140
15.8873	224	15.8873	693	15.8873	2937	15.8873	4186
15.8973	256	15.8973	677	15.8973	2931	15.8973	4156
15.9073	238	15.9073	669	15.9073	2937	15.9073	4172
15.9173	245	15.9173	688	15.9173	2936	15.9173	4160
15.9273	235	15.9273	654	15.9273	2938	15.9273	4153
15.9372	222	15.9372	684	15.9372	2957	15.9372	4187
15.9472	240	15.9472	664	15.9472	2964	15.9472	4163
15.9572	233	15.9572	661	15.9572	2948	15.9572	4174
15.9672	261	15.9672	695	15.9672	2935	15.9672	4152
15.9772	235	15.9772	670	15.9772	2932	15.9772	4195
15.9872	256	15.9872	692	15.9872	2944	15.9872	4156
15.9972	234	15.9972	682	15.9972	2922	15.9972	4178
16.0072	237	16.0072	646	16.0072	2944	16.0072	4193
16.0172	253	16.0172	657	16.0172	2941	16.0172	4154
16.0271	238	16.0271	657	16.0271	2945	16.0271	4160
16.0371	239	16.0371	688	16.0371	2923	16.0371	4144
16.0471	266	16.0471	703	16.0471	2912	16.0471	4181
16.0571	271	16.0571	711	16.0571	2943	16.0571	4210
16.0671	255	16.0671	724	16.0671	2941	16.0671	4147
16.0771	263	16.0771	709	16.0771	2916	16.0771	4182
16.0871	264	16.0871	700	16.0871	2929	16.0871	4178
16.0971	255	16.0971	693	16.0971	2945	16.0971	4201
16.107	265	16.107	684	16.107	2974	16.107	4181
16.117	277	16.117	719	16.117	2961	16.117	4203
16.127	268	16.127	703	16.127	2962	16.127	4222
16.137	281	16.137	731	16.137	2974	16.137	4222
16.147	278	16.147	762	16.147	2984	16.147	4166
16.157	262	16.157	794	16.157	2980	16.157	4219
16.167	271	16.167	751	16.167	2962	16.167	4163
16.177	250	16.177	776	16.177	2973	16.177	4210
16.1869	241	16.1869	732	16.1869	2949	16.1869	4215
16.1969	260	16.1969	745	16.1969	2947	16.1969	4176
16.2069	270	16.2069	727	16.2069	2950	16.2069	4174
16.2169	272	16.2169	708	16.2169	2919	16.2169	4192
16.2269	243	16.2269	720	16.2269	2929	16.2269	4180
16.2369	236	16.2369	698	16.2369	2943	16.2369	4135
16.2469	257	16.2469	667	16.2469	2959	16.2469	4181
16.2569	242	16.2569	664	16.2569	2954	16.2569	4201
16.2669	244	16.2669	691	16.2669	2948	16.2669	4153
16.2768	231	16.2768	680	16.2768	2935	16.2768	4176
16.2868	251	16.2868	668	16.2868	2929	16.2868	4158
16.2968	262	16.2968	670	16.2968	2929	16.2968	4199
16.3068	258	16.3068	697	16.3068	2930	16.3068	4163
16.3168	252	16.3168	695	16.3168	2949	16.3168	4200
16.3268	238	16.3268	689	16.3268	2957	16.3268	4150
16.3368	266	16.3368	690	16.3368	2924	16.3368	4172
16.3468	262	16.3468	713	16.3468	2917	16.3468	4194
16.3568	253	16.3568	634	16.3568	2946	16.3568	4148
16.3667	246	16.3667	697	16.3667	2951	16.3667	4159
16.3767	267	16.3767	666	16.3767	2949	16.3767	4160
16.3867	269	16.3867	698	16.3867	2934	16.3867	4151
16.3967	256	16.3967	680	16.3967	2933	16.3967	4190
16.4067	258	16.4067	653	16.4067	2950	16.4067	4181
16.4167	253	16.4167	687	16.4167	2942	16.4167	4194
16.4267	259	16.4267	663	16.4267	2940	16.4267	4179
16.4367	245	16.4367	661	16.4367	2948	16.4367	4156
16.4467	233	16.4467	684	16.4467	2915	16.4467	4164
16.4566	256	16.4566	638	16.4566	2943	16.4566	4178
16.4666	251	16.4666	633	16.4666	2948	16.4666	4174
16.4766	240	16.4766	691	16.4766	2975	16.4766	4144
16.4866	236	16.4866	661	16.4866	2936	16.4866	4159
16.4966	231	16.4966	691	16.4966	2958	16.4966	4160
16.5066	250	16.5066	676	16.5066	2940	16.5066	4169
16.5166	262	16.5166	688	16.5166	2940	16.5166	4157
16.5266	249	16.5266	713	16.5266	2936	16.5266	4160
16.5365	254	16.5365	666	16.5365	2925	16.5365	4197
16.5465	251	16.5465	671	16.5465	2946	16.5465	4131
16.5565	288	16.5565	651	16.5565	2931	16.5565	4187
16.5665	261	16.5665	695	16.5665	2946	16.5665	4143
16.5765	259	16.5765	687	16.5765	2947	16.5765	4172
16.5865	246	16.5865	669	16.5865	2940	16.5865	4184
16.5965	260	16.5965	686	16.5965	2948	16.5965	4173
16.6065	238	16.6065	669	16.6065	2933	16.6065	4189
16.6165	261	16.6165	670	16.6165	2959	16.6165	4201
16.6264	235	16.6264	695	16.6264	2922	16.6264	4144
16.6364	252	16.6364	684	16.6364	2944	16.6364	4182
16.6464	258	16.6464	691	16.6464	2918	16.6464	4186
16.6564	267	16.6564	709	16.6564	2937	16.6564	4160
16.6664	233	16.6664	683	16.6664	2944	16.6664	4197
16.6764	270	16.6764	682	16.6764	2925	16.6764	4172
16.6864	240	16.6864	701	16.6864	2927	16.6864	4156
16.6964	257	16.6964	681	16.6964	2923	16.6964	4179
16.7064	257	16.7064	673	16.7064	2941	16.7064	4187
16.7163	243	16.7163	628	16.7163	2966	16.7163	4147
16.7263	250	16.7263	684	16.7263	2963	16.7263	4192
16.7363	261	16.7363	710	16.7363	2957	16.7363	4194
16.7463	261	16.7463	665	16.7463	2933	16.7463	4187
16.7563	260	16.7563	707	16.7563	2946	16.7563	4188
16.7663	232	16.7663	713	16.7663	2934	16.7663	4170
16.7763	252	16.7763	683	16.7763	2956	16.7763	4185
16.7862	236	16.7862	720	16.7862	2936	16.7862	4165
16.7962	266	16.7962	677	16.7962	2956	16.7962	4183
16.8062	257	16.8062	694	16.8062	2934	16.8062	4187
16.8162	235	16.8162	662	16.8162	2934	16.8162	4171
16.8262	248	16.8262	665	16.8262	2941	16.8262	4185
16.8362	258	16.8362	670	16.8362	2939	16.8362	4203
16.8462	242	16.8462	674	16.8462	2936	16.8462	4173
16.8562	254	16.8562	677	16.8562	2936	16.8562	4231
16.8662	261	16.8662	706	16.8662	2948	16.8662	4183
16.8761	253	16.8761	689	16.8761	2966	16.8761	4178
16.8861	234	16.8861	689	16.8861	2954	16.8861	4178
16.8961	243	16.8961	689	16.8961	2950	16.8961	4169
16.9061	254	16.9061	682	16.9061	2941	16.9061	4188
16.9161	263	16.9161	656	16.9161	2955	16.9161	4189
16.9261	277	16.9261	703	16.9261	2946	16.9261	4153
16.9361	261	16.9361	676	16.9361	2943	16.9361	4174
16.9461	270	16.9461	691	16.9461	2974	16.9461	4182
16.9561	249	16.9561	692	16.9561	2938	16.9561	4198
16.966	256	16.966	676	16.966	2949	16.966	4189
16.976	241	16.976	707	16.976	2936	16.976	4169
16.986	259	16.986	689	16.986	2948	16.986	4200
16.996	255	16.996	713	16.996	2928	16.996	4155
17.006	245	17.006	683	17.006	2944	17.006	4157
17.016	243	17.016	710	17.016	2950	17.016	4181
17.026	232	17.026	683	17.026	2944	17.026	4176
17.036	263	17.036	686	17.036	2919	17.036	4186
17.046	256	17.046	685	17.046	2954	17.046	4221
17.0559	257	17.0559	689	17.0559	2966	17.0559	4170
17.0659	263	17.0659	673	17.0659	2945	17.0659	4176
17.0759	259	17.0759	689	17.0759	2956	17.0759	4171
17.0859	244	17.0859	698	17.0859	2961	17.0859	4158
17.0959	257	17.0959	668	17.0959	2942	17.0959	4181
17.1059	251	17.1059	671	17.1059	2964	17.1059	4149
17.1159	255	17.1159	687	17.1159	2958	17.1159	4193
17.1259	249	17.1259	694	17.1259	2940	17.1259	4190
17.1359	257	17.1359	704	17.1359	2941	17.1359	4174
17.1458	252	17.1458	680	17.1458	2925	17.1458	4203
17.1558	249	17.1558	672	17.1558	2943	17.1558	4187
17.1658	271	17.1658	697	17.1658	2944	17.1658	4174
17.1758	249	17.1758	695	17.1758	2952	17.1758	4195
17.1858	255	17.1858	684	17.1858	2929	17.1858	4160
17.1958	258	17.1958	669	17.1958	2940	17.1958	4169
17.2058	248	17.2058	709	17.2058	2946	17.2058	4176
17.2157	260	17.2157	714	17.2157	2955	17.2157	4186
17.2257	266	17.2257	695	17.2257	2946	17.2257	4190
17.2357	276	17.2357	654	17.2357	2961	17.2357	4177
17.2457	249	17.2457	701	17.2457	2941	17.2457	4182
17.2557	276	17.2557	710	17.2557	2954	17.2557	4162
17.2657	236	17.2657	683	17.2657	2944	17.2657	4170
17.2757	241	17.2757	704	17.2757	2942	17.2757	4203
17.2857	245	17.2857	690	17.2857	2966	17.2857	4188
17.2957	247	17.2957	682	17.2957	2953	17.2957	4191
17.3056	240	17.3056	683	17.3056	2942	17.3056	4209
17.3156	244	17.3156	689	17.3156	2956	17.3156	4169
17.3256	268	17.3256	676	17.3256	2975	17.3256	4171
17.3356	249	17.3356	675	17.3356	2951	17.3356	4162
17.3456	263	17.3456	696	17.3456	2949	17.3456	4198
17.3556	287	17.3556	667	17.3556	2940	17.3556	4174
17.3656	272	17.3656	695	17.3656	2947	17.3656	4186
17.3756	268	17.3756	706	17.3756	2969	17.3756	4200
17.3855	255	17.3855	664	17.3855	2944	17.3855	4187
17.3955	273	17.3955	679	17.3955	2947	17.3955	4177
17.4055	250	17.4055	676	17.4055	2936	17.4055	4174
17.4155	235	17.4155	679	17.4155	2954	17.4155	4164
17.4255	291	17.4255	688	17.4255	2947	17.4255	4177
17.4355	246	17.4355	714	17.4355	2951	17.4355	4183
17.4455	264	17.4455	705	17.4455	2964	17.4455	4190
17.4555	235	17.4555	694	17.4555	2971	17.4555	4186
17.4655	236	17.4655	705	17.4655	2952	17.4655	4179
17.4754	264	17.4754	702	17.4754	2949	17.4754	4176
17.4854	269	17.4854	714	17.4854	2950	17.4854	4198
17.4954	248	17.4954	684	17.4954	2937	17.4954	4203
17.5054	279	17.5054	705	17.5054	2957	17.5054	4167
17.5154	258	17.5154	699	17.5154	2957	17.5154	4175
17.5254	271	17.5254	690	17.5254	2947	17.5254	4178
17.5354	254	17.5354	695	17.5354	2935	17.5354	4175
17.5454	260	17.5454	694	17.5454	2963	17.5454	4201
17.5554	264	17.5554	721	17.5554	2987	17.5554	4153
17.5653	242	17.5653	708	17.5653	2949	17.5653	4154
17.5753	256	17.5753	667	17.5753	2949	17.5753	4206
17.5853	252	17.5853	696	17.5853	2960	17.5853	4176
17.5953	253	17.5953	687	17.5953	2947	17.5953	4223
17.6053	237	17.6053	715	17.6053	2946	17.6053	4185
17.6153	268	17.6153	704	17.6153	2952	17.6153	4197
17.6253	253	17.6253	696	17.6253	2966	17.6253	4157
17.6353	255	17.6353	677	17.6353	2974	17.6353	4205
17.6453	260	17.6453	710	17.6453	2966	17.6453	4166
17.6552	263	17.6552	673	17.6552	2956	17.6552	4190
17.6652	248	17.6652	686	17.6652	2977	17.6652	4190
17.6752	243	17.6752	695	17.6752	2965	17.6752	4209
17.6852	283	17.6852	689	17.6852	2930	17.6852	4190
17.6952	259	17.6952	721	17.6952	2950	17.6952	4157
17.7052	254	17.7052	701	17.7052	2957	17.7052	4200
17.7152	268	17.7152	722	17.7152	2979	17.7152	4194
17.7252	259	17.7252	679	17.7252	2959	17.7252	4170
17.7352	272	17.7352	683	17.7352	2938	17.7352	4205
17.7451	269	17.7451	739	17.7451	2936	17.7451	4175
17.7551	276	17.7551	681	17.7551	2964	17.7551	4175
17.7651	278	17.7651	660	17.7651	2942	17.7651	4177
17.7751	276	17.7751	717	17.7751	2947	17.7751	4190
17.7851	253	17.7851	708	17.7851	2964	17.7851	4164
17.7951	243	17.7951	694	17.7951	2959	17.7951	4211
17.8051	268	17.8051	737	17.8051	2941	17.8051	4192
17.815	290	17.815	685	17.815	2966	17.815	4174
17.825	272	17.825	708	17.825	2952	17.825	4227
17.835	270	17.835	726	17.835	2948	17.835	4198
17.845	263	17.845	702	17.845	2950	17.845	4171
17.855	277	17.855	721	17.855	2956	17.855	4219
17.865	260	17.865	692	17.865	2960	17.865	4201
17.875	262	17.875	723	17.875	2950	17.875	4207
17.885	291	17.885	715	17.885	2958	17.885	4240
17.895	271	17.895	697	17.895	2964	17.895	4177
17.9049	273	17.9049	702	17.9049	2950	17.9049	4182
17.9149	268	17.9149	677	17.9149	2947	17.9149	4181
17.9249	259	17.9249	682	17.9249	2980	17.9249	4215
17.9349	252	17.9349	708	17.9349	2962	17.9349	4212
17.9449	273	17.9449	678	17.9449	2953	17.9449	4196
17.9549	264	17.9549	711	17.9549	2956	17.9549	4228
17.9649	288	17.9649	697	17.9649	2933	17.9649	4204
17.9749	274	17.9749	709	17.9749	2952	17.9749	4183
17.9849	271	17.9849	717	17.9849	2961	17.9849	4220
17.9948	254	17.9948	687	17.9948	2929	17.9948	4207
18.0048	273	18.0048	716	18.0048	2951	18.0048	4161
18.0148	259	18.0148	741	18.0148	2949	18.0148	4201
18.0248	236	18.0248	696	18.0248	2968	18.0248	4196
18.0348	275	18.0348	701	18.0348	2974	18.0348	4206
18.0448	263	18.0448	688	18.0448	2956	18.0448	4189
18.0548	275	18.0548	715	18.0548	2932	18.0548	4186
18.0648	271	18.0648	730	18.0648	2966	18.0648	4158
18.0748	255	18.0748	678	18.0748	2981	18.0748	4202
18.0847	260	18.0847	702	18.0847	2958	18.0847	4208
18.0947	272	18.0947	717	18.0947	2965	18.0947	4198
18.1047	283	18.1047	730	18.1047	2960	18.1047	4183
18.1147	273	18.1147	730	18.1147	2965	18.1147	4197
18.1247	265	18.1247	736	18.1247	2924	18.1247	4208
18.1347	276	18.1347	718	18.1347	2949	18.1347	4191
18.1447	255	18.1447	714	18.1447	2959	18.1447	4201
18.1547	266	18.1547	729	18.1547	2955	18.1547	4201
18.1646	274	18.1646	682	18.1646	2970	18.1646	4179
18.1746	256	18.1746	720	18.1746	2971	18.1746	4206
18.1846	269	18.1846	723	18.1846	2973	18.1846	4179
18.1946	260	18.1946	675	18.1946	2984	18.1946	4199
18.2046	254	18.2046	701	18.2046	2980	18.2046	4181
18.2146	259	18.2146	700	18.2146	2965	18.2146	4211
18.2246	247	18.2246	712	18.2246	2954	18.2246	4243
18.2346	282	18.2346	734	18.2346	2959	18.2346	4195
18.2446	295	18.2446	691	18.2446	2958	18.2446	4207
18.2545	275	18.2545	695	18.2545	2976	18.2545	4211
18.2645	283	18.2645	720	18.2645	2965	18.2645	4229
18.2745	260	18.2745	727	18.2745	2978	18.2745	4191
18.2845	268	18.2845	719	18.2845	2954	18.2845	4217
18.2945	272	18.2945	704	18.2945	2950	18.2945	4182
18.3045	267	18.3045	731	18.3045	2972	18.3045	4200
18.3145	252	18.3145	712	18.3145	2971	18.3145	4201
18.3245	276	18.3245	729	18.3245	2954	18.3245	4205
18.3345	291	18.3345	747	18.3345	2963	18.3345	4247
18.3444	257	18.3444	709	18.3444	2962	18.3444	4200
18.3544	268	18.3544	705	18.3544	2974	18.3544	4201
18.3644	266	18.3644	709	18.3644	2978	18.3644	4244
18.3744	300	18.3744	729	18.3744	2969	18.3744	4207
18.3844	273	18.3844	703	18.3844	2967	18.3844	4220
18.3944	286	18.3944	715	18.3944	2979	18.3944	4202
18.4044	260	18.4044	717	18.4044	2974	18.4044	4192
18.4143	275	18.4143	688	18.4143	2987	18.4143	4226
18.4243	297	18.4243	725	18.4243	2976	18.4243	4234
18.4343	270	18.4343	759	18.4343	2967	18.4343	4210
18.4443	279	18.4443	730	18.4443	2969	18.4443	4211
18.4543	281	18.4543	715	18.4543	2942	18.4543	4197
18.4643	284	18.4643	706	18.4643	2972	18.4643	4210
18.4743	300	18.4743	704	18.4743	2972	18.4743	4212
18.4843	286	18.4843	712	18.4843	2986	18.4843	4264
18.4943	282	18.4943	739	18.4943	2996	18.4943	4239
18.5042	295	18.5042	727	18.5042	2963	18.5042	4237
18.5142	302	18.5142	747	18.5142	2972	18.5142	4245
18.5242	290	18.5242	731	18.5242	2987	18.5242	4243
18.5342	277	18.5342	742	18.5342	2980	18.5342	4319
18.5442	287	18.5442	720	18.5442	3002	18.5442	4307
18.5542	276	18.5542	782	18.5542	2997	18.5542	4278
18.5642	329	18.5642	797	18.5642	3038	18.5642	4295
18.5742	333	18.5742	836	18.5742	3029	18.5742	4317
18.5842	290	18.5842	816	18.5842	3036	18.5842	4344
18.5941	319	18.5941	843	18.5941	2994	18.5941	4310
18.6041	348	18.6041	829	18.6041	3043	18.6041	4272
18.6141	335	18.6141	850	18.6141	3018	18.6141	4260
18.6241	332	18.6241	849	18.6241	3004	18.6241	4260
18.6341	341	18.6341	821	18.6341	3003	18.6341	4251
18.6441	314	18.6441	771	18.6441	3023	18.6441	4282
18.6541	324	18.6541	767	18.6541	3008	18.6541	4242
18.6641	326	18.6641	773	18.6641	3011	18.6641	4179
18.6741	307	18.6741	778	18.6741	2971	18.6741	4211
18.684	270	18.684	751	18.684	2974	18.684	4195
18.694	290	18.694	798	18.694	2969	18.694	4244
18.704	269	18.704	762	18.704	2975	18.704	4217
18.714	259	18.714	723	18.714	3005	18.714	4248
18.724	288	18.724	727	18.724	2960	18.724	4198
18.734	272	18.734	752	18.734	2989	18.734	4202
18.744	276	18.744	756	18.744	2970	18.744	4257
18.754	303	18.754	742	18.754	2990	18.754	4238
18.764	291	18.764	721	18.764	2983	18.764	4254
18.7739	285	18.7739	717	18.7739	2980	18.7739	4197
18.7839	276	18.7839	748	18.7839	2974	18.7839	4200
18.7939	288	18.7939	723	18.7939	2988	18.7939	4196
18.8039	265	18.8039	718	18.8039	2990	18.8039	4228
18.8139	291	18.8139	743	18.8139	2958	18.8139	4199
18.8239	286	18.8239	744	18.8239	2968	18.8239	4180
18.8339	264	18.8339	748	18.8339	2972	18.8339	4219
18.8438	262	18.8438	738	18.8438	2946	18.8438	4242
18.8538	252	18.8538	733	18.8538	2955	18.8538	4226
18.8638	277	18.8638	709	18.8638	2982	18.8638	4231
18.8738	276	18.8738	703	18.8738	2991	18.8738	4192
18.8838	283	18.8838	763	18.8838	2975	18.8838	4223
18.8938	272	18.8938	715	18.8938	2966	18.8938	4226
18.9038	268	18.9038	731	18.9038	2981	18.9038	4203
18.9138	278	18.9138	710	18.9138	2987	18.9138	4206
18.9238	271	18.9238	720	18.9238	2977	18.9238	4205
18.9337	292	18.9337	750	18.9337	2977	18.9337	4221
18.9437	278	18.9437	736	18.9437	2973	18.9437	4230
18.9537	281	18.9537	707	18.9537	2974	18.9537	4202
18.9637	273	18.9637	727	18.9637	2961	18.9637	4227
18.9737	288	18.9737	745	18.9737	2988	18.9737	4226
18.9837	281	18.9837	739	18.9837	3006	18.9837	4241
18.9937	287	18.9937	745	18.9937	2963	18.9937	4214
19.0037	287	19.0037	720	19.0037	2984	19.0037	4244
19.0136	291	19.0136	768	19.0136	2956	19.0136	4223
19.0236	279	19.0236	724	19.0236	2972	19.0236	4205
19.0336	281	19.0336	747	19.0336	3003	19.0336	4216
19.0436	294	19.0436	743	19.0436	2969	19.0436	4239
19.0536	298	19.0536	756	19.0536	2969	19.0536	4217
19.0636	291	19.0636	745	19.0636	2984	19.0636	4227
19.0736	254	19.0736	743	19.0736	2964	19.0736	4202
19.0836	299	19.0836	753	19.0836	2994	19.0836	4236
19.0936	279	19.0936	768	19.0936	2992	19.0936	4211
19.1035	266	19.1035	716	19.1035	2981	19.1035	4184
19.1135	293	19.1135	736	19.1135	2978	19.1135	4226
19.1235	287	19.1235	734	19.1235	2974	19.1235	4212
19.1335	271	19.1335	754	19.1335	2986	19.1335	4243
19.1435	282	19.1435	728	19.1435	2975	19.1435	4238
19.1535	303	19.1535	746	19.1535	2980	19.1535	4244
19.1635	298	19.1635	716	19.1635	2963	19.1635	4199
19.1735	256	19.1735	715	19.1735	2984	19.1735	4236
19.1835	284	19.1835	750	19.1835	2981	19.1835	4203
19.1934	266	19.1934	724	19.1934	2968	19.1934	4250
19.2034	286	19.2034	742	19.2034	2977	19.2034	4204
19.2134	286	19.2134	726	19.2134	2980	19.2134	4210
19.2234	287	19.2234	733	19.2234	2991	19.2234	4236
19.2334	305	19.2334	773	19.2334	2975	19.2334	4236
19.2434	280	19.2434	739	19.2434	2983	19.2434	4222
19.2534	290	19.2534	736	19.2534	2980	19.2534	4195
19.2634	291	19.2634	747	19.2634	2975	19.2634	4209
19.2734	272	19.2734	767	19.2734	2972	19.2734	4258
19.2833	317	19.2833	760	19.2833	2991	19.2833	4226
19.2933	275	19.2933	750	19.2933	2964	19.2933	4256
19.3033	271	19.3033	763	19.3033	2972	19.3033	4207
19.3133	295	19.3133	743	19.3133	2988	19.3133	4230
19.3233	279	19.3233	737	19.3233	2988	19.3233	4197
19.3333	293	19.3333	731	19.3333	2987	19.3333	4243
19.3433	273	19.3433	727	19.3433	2994	19.3433	4253
19.3533	290	19.3533	716	19.3533	2978	19.3533	4206
19.3633	275	19.3633	766	19.3633	2971	19.3633	4216
19.3732	271	19.3732	750	19.3732	2978	19.3732	4213
19.3832	317	19.3832	776	19.3832	2992	19.3832	4214
19.3932	283	19.3932	720	19.3932	2983	19.3932	4253
19.4032	298	19.4032	703	19.4032	2976	19.4032	4273
19.4132	291	19.4132	724	19.4132	2968	19.4132	4202
19.4232	304	19.4232	712	19.4232	2959	19.4232	4239
19.4332	278	19.4332	756	19.4332	2982	19.4332	4202
19.4431	278	19.4431	754	19.4431	2959	19.4431	4229
19.4531	297	19.4531	759	19.4531	2953	19.4531	4234
19.4631	295	19.4631	757	19.4631	2983	19.4631	4232
19.4731	289	19.4731	741	19.4731	2966	19.4731	4194
19.4831	290	19.4831	714	19.4831	2974	19.4831	4241
19.4931	299	19.4931	737	19.4931	2972	19.4931	4227
19.5031	307	19.5031	742	19.5031	2989	19.5031	4246
19.5131	272	19.5131	713	19.5131	2976	19.5131	4204
19.5231	277	19.5231	745	19.5231	2972	19.5231	4237
19.533	284	19.533	767	19.533	2973	19.533	4229
19.543	298	19.543	753	19.543	3001	19.543	4213
19.553	270	19.553	739	19.553	2962	19.553	4271
19.563	302	19.563	748	19.563	2967	19.563	4248
19.573	278	19.573	749	19.573	2992	19.573	4229
19.583	294	19.583	724	19.583	2975	19.583	4252
19.593	305	19.593	739	19.593	2974	19.593	4256
19.603	273	19.603	741	19.603	2981	19.603	4215
19.613	275	19.613	725	19.613	2970	19.613	4212
19.6229	286	19.6229	743	19.6229	2980	19.6229	4235
19.6329	280	19.6329	750	19.6329	2956	19.6329	4240
19.6429	269	19.6429	774	19.6429	2972	19.6429	4232
19.6529	293	19.6529	754	19.6529	2985	19.6529	4248
19.6629	279	19.6629	767	19.6629	2976	19.6629	4219
19.6729	272	19.6729	744	19.6729	2999	19.6729	4267
19.6829	296	19.6829	750	19.6829	2970	19.6829	4208
19.6929	303	19.6929	758	19.6929	2968	19.6929	4247
19.7029	301	19.7029	752	19.7029	3001	19.7029	4203
19.7128	286	19.7128	750	19.7128	2978	19.7128	4237
19.7228	300	19.7228	745	19.7228	2977	19.7228	4226
19.7328	300	19.7328	706	19.7328	3004	19.7328	4180
19.7428	295	19.7428	757	19.7428	2977	19.7428	4239
19.7528	280	19.7528	759	19.7528	2963	19.7528	4226
19.7628	298	19.7628	715	19.7628	2991	19.7628	4238
19.7728	273	19.7728	769	19.7728	2984	19.7728	4250
19.7828	303	19.7828	747	19.7828	2987	19.7828	4227
19.7928	302	19.7928	741	19.7928	2996	19.7928	4241
19.8027	284	19.8027	761	19.8027	3008	19.8027	4209
19.8127	320	19.8127	740	19.8127	2974	19.8127	4262
19.8227	311	19.8227	748	19.8227	2971	19.8227	4242
19.8327	294	19.8327	755	19.8327	2977	19.8327	4253
19.8427	326	19.8427	746	19.8427	2987	19.8427	4216
19.8527	291	19.8527	728	19.8527	2984	19.8527	4230
19.8627	285	19.8627	766	19.8627	3001	19.8627	4240
19.8727	305	19.8727	767	19.8727	2987	19.8727	4231
19.8826	271	19.8826	753	19.8826	2977	19.8826	4221
19.8926	303	19.8926	753	19.8926	2993	19.8926	4242
19.9026	271	19.9026	751	19.9026	2974	19.9026	4228
19.9126	303	19.9126	787	19.9126	2985	19.9126	4231
19.9226	313	19.9226	762	19.9226	3005	19.9226	4245
19.9326	287	19.9326	760	19.9326	3002	19.9326	4197
19.9426	306	19.9426	758	19.9426	2987	19.9426	4241
19.9526	301	19.9526	752	19.9526	2998	19.9526	4233
19.9626	292	19.9626	747	19.9626	2977	19.9626	4229
19.9725	282	19.9725	789	19.9725	2970	19.9725	4261
19.9825	278	19.9825	730	19.9825	2964	19.9825	4224
19.9925	292	19.9925	753	19.9925	3000	19.9925	4260
20.0025	303	20.0025	750	20.0025	2996	20.0025	4214
20.0125	299	20.0125	765	20.0125	2959	20.0125	4238
20.0225	317	20.0225	768	20.0225	3001	20.0225	4261
20.0325	294	20.0325	754	20.0325	2976	20.0325	4210
20.0425	293	20.0425	752	20.0425	2986	20.0425	4240
20.0524	318	20.0524	710	20.0524	2971	20.0524	4207
20.0624	304	20.0624	764	20.0624	2972	20.0624	4246
20.0724	300	20.0724	766	20.0724	3000	20.0724	4235
20.0824	297	20.0824	741	20.0824	2993	20.0824	4228
20.0924	287	20.0924	752	20.0924	2980	20.0924	4228
20.1024	298	20.1024	767	20.1024	2972	20.1024	4248
20.1124	308	20.1124	787	20.1124	2968	20.1124	4225
20.1224	311	20.1224	767	20.1224	2984	20.1224	4263
20.1323	302	20.1323	778	20.1323	2971	20.1323	4249
20.1423	313	20.1423	753	20.1423	2995	20.1423	4275
20.1523	294	20.1523	713	20.1523	2990	20.1523	4256
20.1623	296	20.1623	782	20.1623	3003	20.1623	4228
20.1723	301	20.1723	727	20.1723	2996	20.1723	4235
20.1823	310	20.1823	773	20.1823	2982	20.1823	4235
20.1923	308	20.1923	731	20.1923	2978	20.1923	4253
20.2023	283	20.2023	772	20.2023	2986	20.2023	4262
20.2123	298	20.2123	762	20.2123	2979	20.2123	4233
20.2222	301	20.2222	757	20.2222	3001	20.2222	4229
20.2322	280	20.2322	751	20.2322	2999	20.2322	4258
20.2422	305	20.2422	743	20.2422	2996	20.2422	4258
20.2522	288	20.2522	791	20.2522	2983	20.2522	4244
20.2622	302	20.2622	743	20.2622	3015	20.2622	4232
20.2722	302	20.2722	774	20.2722	3007	20.2722	4248
20.2822	281	20.2822	739	20.2822	2995	20.2822	4229
20.2922	291	20.2922	753	20.2922	2991	20.2922	4272
20.3022	310	20.3022	782	20.3022	2997	20.3022	4263
20.3121	319	20.3121	747	20.3121	2992	20.3121	4263
20.3221	313	20.3221	759	20.3221	2985	20.3221	4265
20.3321	313	20.3321	744	20.3321	2991	20.3321	4229
20.3421	280	20.3421	753	20.3421	3007	20.3421	4212
20.3521	307	20.3521	748	20.3521	2986	20.3521	4237
20.3621	287	20.3621	810	20.3621	2979	20.3621	4250
20.3721	301	20.3721	775	20.3721	2973	20.3721	4241
20.3821	291	20.3821	751	20.3821	2991	20.3821	4249
20.3921	266	20.3921	757	20.3921	2975	20.3921	4239
20.402	306	20.402	755	20.402	2990	20.402	4239
20.412	316	20.412	726	20.412	3003	20.412	4227
20.422	329	20.422	778	20.422	3008	20.422	4274
20.432	308	20.432	748	20.432	2987	20.432	4227
20.442	310	20.442	740	20.442	2993	20.442	4218
20.452	295	20.452	755	20.452	3007	20.452	4246
20.462	287	20.462	748	20.462	2973	20.462	4231
20.4719	290	20.4719	750	20.4719	3000	20.4719	4266
20.4819	303	20.4819	744	20.4819	3000	20.4819	4229
20.4919	313	20.4919	802	20.4919	2997	20.4919	4246
20.5019	306	20.5019	764	20.5019	2997	20.5019	4268
20.5119	311	20.5119	746	20.5119	2996	20.5119	4271
20.5219	331	20.5219	759	20.5219	2995	20.5219	4254
20.5319	273	20.5319	785	20.5319	2982	20.5319	4239
20.5419	311	20.5419	809	20.5419	2976	20.5419	4260
20.5519	311	20.5519	791	20.5519	2987	20.5519	4260
20.5618	318	20.5618	755	20.5618	3000	20.5618	4247
20.5718	281	20.5718	797	20.5718	3016	20.5718	4259
20.5818	305	20.5818	761	20.5818	2994	20.5818	4239
20.5918	315	20.5918	766	20.5918	2989	20.5918	4271
20.6018	290	20.6018	780	20.6018	2987	20.6018	4254
20.6118	310	20.6118	759	20.6118	2977	20.6118	4246
20.6218	298	20.6218	786	20.6218	2987	20.6218	4253
20.6318	299	20.6318	749	20.6318	2988	20.6318	4248
20.6418	321	20.6418	790	20.6418	2973	20.6418	4246
20.6517	330	20.6517	793	20.6517	2993	20.6517	4245
20.6617	288	20.6617	771	20.6617	3004	20.6617	4279
20.6717	287	20.6717	796	20.6717	3010	20.6717	4265
20.6817	297	20.6817	774	20.6817	2978	20.6817	4247
20.6917	317	20.6917	766	20.6917	3003	20.6917	4233
20.7017	326	20.7017	757	20.7017	2986	20.7017	4236
20.7117	311	20.7117	748	20.7117	3016	20.7117	4278
20.7217	309	20.7217	749	20.7217	3007	20.7217	4242
20.7316	289	20.7316	769	20.7316	2995	20.7316	4246
20.7416	299	20.7416	763	20.7416	2980	20.7416	4234
20.7516	282	20.7516	798	20.7516	2993	20.7516	4258
20.7616	314	20.7616	774	20.7616	2997	20.7616	4249
20.7716	316	20.7716	762	20.7716	3001	20.7716	4261
20.7816	323	20.7816	762	20.7816	3016	20.7816	4264
20.7916	319	20.7916	786	20.7916	2977	20.7916	4245
20.8016	311	20.8016	742	20.8016	2994	20.8016	4238
20.8116	323	20.8116	771	20.8116	3012	20.8116	4226
20.8215	303	20.8215	767	20.8215	2982	20.8215	4234
20.8315	286	20.8315	769	20.8315	2998	20.8315	4222
20.8415	311	20.8415	768	20.8415	2999	20.8415	4243
20.8515	309	20.8515	776	20.8515	2969	20.8515	4257
20.8615	303	20.8615	768	20.8615	2980	20.8615	4277
20.8715	307	20.8715	814	20.8715	3002	20.8715	4274
20.8815	315	20.8815	758	20.8815	2992	20.8815	4282
20.8915	308	20.8915	783	20.8915	2989	20.8915	4244
20.9015	318	20.9015	774	20.9015	3022	20.9015	4246
20.9114	312	20.9114	770	20.9114	2993	20.9114	4235
20.9214	287	20.9214	752	20.9214	2984	20.9214	4249
20.9314	317	20.9314	739	20.9314	3001	20.9314	4228
20.9414	292	20.9414	774	20.9414	3005	20.9414	4300
20.9514	297	20.9514	781	20.9514	2987	20.9514	4261
20.9614	303	20.9614	776	20.9614	2965	20.9614	4207
20.9714	322	20.9714	762	20.9714	3000	20.9714	4270
20.9814	302	20.9814	755	20.9814	2998	20.9814	4229
20.9914	317	20.9914	765	20.9914	2992	20.9914	4246
21.0013	313	21.0013	766	21.0013	2998	21.0013	4243
21.0113	314	21.0113	763	21.0113	2993	21.0113	4253
21.0213	311	21.0213	793	21.0213	3011	21.0213	4276
21.0313	305	21.0313	725	21.0313	2989	21.0313	4262
21.0413	303	21.0413	803	21.0413	3021	21.0413	4276
21.0513	314	21.0513	762	21.0513	3000	21.0513	4237
21.0613	283	21.0613	777	21.0613	2996	21.0613	4294
21.0712	319	21.0712	768	21.0712	3015	21.0712	4249
21.0812	300	21.0812	791	21.0812	2999	21.0812	4242
21.0912	316	21.0912	831	21.0912	2991	21.0912	4237
21.1012	299	21.1012	814	21.1012	2980	21.1012	4266
21.1112	323	21.1112	755	21.1112	2996	21.1112	4250
21.1212	309	21.1212	774	21.1212	2998	21.1212	4248
21.1312	328	21.1312	760	21.1312	2999	21.1312	4277
21.1412	336	21.1412	803	21.1412	3013	21.1412	4239
21.1512	302	21.1512	761	21.1512	3009	21.1512	4238
21.1611	323	21.1611	797	21.1611	3008	21.1611	4251
21.1711	310	21.1711	782	21.1711	3000	21.1711	4252
21.1811	293	21.1811	783	21.1811	2994	21.1811	4291
21.1911	320	21.1911	772	21.1911	3012	21.1911	4270
21.2011	342	21.2011	773	21.2011	2983	21.2011	4257
21.2111	280	21.2111	784	21.2111	3007	21.2111	4234
21.2211	295	21.2211	786	21.2211	3018	21.2211	4245
21.2311	310	21.2311	803	21.2311	2985	21.2311	4296
21.2411	316	21.2411	791	21.2411	3006	21.2411	4245
21.251	296	21.251	776	21.251	2990	21.251	4269
21.261	305	21.261	767	21.261	2983	21.261	4274
21.271	311	21.271	820	21.271	2987	21.271	4267
21.281	311	21.281	821	21.281	3013	21.281	4269
21.291	319	21.291	778	21.291	2996	21.291	4257
21.301	312	21.301	819	21.301	3007	21.301	4256
21.311	326	21.311	791	21.311	3030	21.311	4279
21.321	331	21.321	751	21.321	2992	21.321	4279
21.331	308	21.331	781	21.331	2992	21.331	4231
21.3409	301	21.3409	800	21.3409	3019	21.3409	4237
21.3509	293	21.3509	786	21.3509	2989	21.3509	4266
21.3609	331	21.3609	768	21.3609	2981	21.3609	4260
21.3709	331	21.3709	802	21.3709	3013	21.3709	4279
21.3809	307	21.3809	783	21.3809	3012	21.3809	4246
21.3909	331	21.3909	773	21.3909	3020	21.3909	4255
21.4009	323	21.4009	793	21.4009	2990	21.4009	4276
21.4109	341	21.4109	755	21.4109	3003	21.4109	4233
21.4209	327	21.4209	803	21.4209	2996	21.4209	4260
21.4308	321	21.4308	778	21.4308	3019	21.4308	4299
21.4408	308	21.4408	814	21.4408	2998	21.4408	4309
21.4508	342	21.4508	782	21.4508	3000	21.4508	4260
21.4608	315	21.4608	806	21.4608	3000	21.4608	4245
21.4708	317	21.4708	809	21.4708	3004	21.4708	4249
21.4808	328	21.4808	798	21.4808	3028	21.4808	4286
21.4908	311	21.4908	748	21.4908	3008	21.4908	4245
21.5008	318	21.5008	823	21.5008	3018	21.5008	4256
21.5107	328	21.5107	799	21.5107	2981	21.5107	4257
21.5207	344	21.5207	782	21.5207	3018	21.5207	4235
21.5307	348	21.5307	786	21.5307	3000	21.5307	4260
21.5407	303	21.5407	782	21.5407	3012	21.5407	4221
21.5507	330	21.5507	773	21.5507	3016	21.5507	4267
21.5607	324	21.5607	816	21.5607	2997	21.5607	4273
21.5707	322	21.5707	779	21.5707	2997	21.5707	4245
21.5807	321	21.5807	770	21.5807	3006	21.5807	4242
21.5907	310	21.5907	804	21.5907	2986	21.5907	4278
21.6006	314	21.6006	794	21.6006	2991	21.6006	4270
21.6106	317	21.6106	775	21.6106	2986	21.6106	4316
21.6206	312	21.6206	792	21.6206	2991	21.6206	4274
21.6306	310	21.6306	782	21.6306	3004	21.6306	4273
21.6406	325	21.6406	793	21.6406	3029	21.6406	4287
21.6506	332	21.6506	800	21.6506	3033	21.6506	4228
21.6606	313	21.6606	803	21.6606	3021	21.6606	4263
21.6706	316	21.6706	777	21.6706	2999	21.6706	4276
21.6805	317	21.6805	792	21.6805	3029	21.6805	4253
21.6905	292	21.6905	791	21.6905	3013	21.6905	4259
21.7005	306	21.7005	780	21.7005	3003	21.7005	4244
21.7105	319	21.7105	808	21.7105	2985	21.7105	4261
21.7205	321	21.7205	780	21.7205	3009	21.7205	4254
21.7305	307	21.7305	791	21.7305	2992	21.7305	4272
21.7405	352	21.7405	787	21.7405	3005	21.7405	4260
21.7505	314	21.7505	791	21.7505	2999	21.7505	4266
21.7604	341	21.7604	751	21.7604	2985	21.7604	4240
21.7704	319	21.7704	796	21.7704	2998	21.7704	4260
21.7804	325	21.7804	814	21.7804	3008	21.7804	4247
21.7904	338	21.7904	760	21.7904	3006	21.7904	4283
21.8004	312	21.8004	814	21.8004	3007	21.8004	4273
21.8104	358	21.8104	754	21.8104	3042	21.8104	4283
21.8204	335	21.8204	801	21.8204	3031	21.8204	4271
21.8304	305	21.8304	812	21.8304	3013	21.8304	4283
21.8404	355	21.8404	794	21.8404	3015	21.8404	4270
21.8503	330	21.8503	793	21.8503	3009	21.8503	4253
21.8603	307	21.8603	814	21.8603	3007	21.8603	4293
21.8703	362	21.8703	772	21.8703	3029	21.8703	4251
21.8803	344	21.8803	800	21.8803	3014	21.8803	4268
21.8903	322	21.8903	773	21.8903	3009	21.8903	4300
21.9003	307	21.9003	806	21.9003	3003	21.9003	4251
21.9103	325	21.9103	811	21.9103	3018	21.9103	4284
21.9203	300	21.9203	833	21.9203	3019	21.9203	4284
21.9303	329	21.9303	778	21.9303	3007	21.9303	4266
21.9402	328	21.9402	795	21.9402	3018	21.9402	4265
21.9502	321	21.9502	803	21.9502	3007	21.9502	4253
21.9602	304	21.9602	817	21.9602	3033	21.9602	4289
21.9702	313	21.9702	776	21.9702	2992	21.9702	4271
21.9802	318	21.9802	793	21.9802	3027	21.9802	4267
21.9902	314	21.9902	764	21.9902	3015	21.9902	4274
22.0002	319	22.0002	773	22.0002	3047	22.0002	4250
22.0102	322	22.0102	783	22.0102	3025	22.0102	4262
22.0202	313	22.0202	793	22.0202	3032	22.0202	4275
22.0301	314	22.0301	793	22.0301	3003	22.0301	4274
22.0401	295	22.0401	793	22.0401	3032	22.0401	4289
22.0501	296	22.0501	828	22.0501	2998	22.0501	4261
22.0601	334	22.0601	808	22.0601	3000	22.0601	4300
22.0701	307	22.0701	808	22.0701	3032	22.0701	4252
22.0801	348	22.0801	835	22.0801	2997	22.0801	4247
22.0901	343	22.0901	775	22.0901	3022	22.0901	4284
22.1001	308	22.1001	821	22.1001	3014	22.1001	4297
22.11	314	22.11	780	22.11	3013	22.11	4277
22.12	325	22.12	806	22.12	3014	22.12	4287
22.13	331	22.13	789	22.13	2999	22.13	4273
22.14	316	22.14	827	22.14	3008	22.14	4256
22.15	332	22.15	798	22.15	3007	22.15	4288
22.16	307	22.16	829	22.16	2996	22.16	4269
22.17	322	22.17	783	22.17	2982	22.17	4272
22.18	315	22.18	823	22.18	3000	22.18	4288
22.1899	287	22.1899	819	22.1899	3008	22.1899	4255
22.1999	304	22.1999	756	22.1999	3007	22.1999	4291
22.2099	303	22.2099	827	22.2099	2985	22.2099	4276
22.2199	311	22.2199	822	22.2199	3010	22.2199	4283
22.2299	300	22.2299	812	22.2299	3009	22.2299	4253
22.2399	316	22.2399	795	22.2399	3018	22.2399	4256
22.2499	316	22.2499	779	22.2499	3006	22.2499	4266
22.2599	342	22.2599	794	22.2599	2984	22.2599	4253
22.2699	319	22.2699	796	22.2699	2995	22.2699	4297
22.2798	299	22.2798	807	22.2798	2996	22.2798	4294
22.2898	327	22.2898	794	22.2898	2984	22.2898	4253
22.2998	315	22.2998	827	22.2998	3007	22.2998	4225
22.3098	339	22.3098	785	22.3098	3022	22.3098	4313
22.3198	346	22.3198	800	22.3198	3002	22.3198	4265
22.3298	303	22.3298	790	22.3298	3007	22.3298	4267
22.3398	315	22.3398	837	22.3398	3046	22.3398	4258
22.3498	312	22.3498	798	22.3498	3031	22.3498	4269
22.3597	328	22.3597	796	22.3597	2988	22.3597	4244
22.3697	332	22.3697	801	22.3697	3017	22.3697	4250
22.3797	353	22.3797	800	22.3797	3014	22.3797	4272
22.3897	310	22.3897	811	22.3897	3001	22.3897	4250
22.3997	332	22.3997	803	22.3997	3015	22.3997	4290
22.4097	323	22.4097	788	22.4097	2998	22.4097	4277
22.4197	313	22.4197	793	22.4197	3015	22.4197	4286
22.4297	325	22.4297	770	22.4297	2999	22.4297	4283
22.4397	302	22.4397	790	22.4397	3021	22.4397	4267
22.4496	329	22.4496	820	22.4496	3015	22.4496	4266
22.4596	313	22.4596	811	22.4596	3040	22.4596	4283
22.4696	339	22.4696	775	22.4696	3040	22.4696	4257
22.4796	336	22.4796	765	22.4796	3023	22.4796	4261
22.4896	312	22.4896	807	22.4896	3007	22.4896	4263
22.4996	315	22.4996	777	22.4996	3003	22.4996	4300
22.5096	308	22.5096	806	22.5096	3022	22.5096	4254
22.5196	332	22.5196	766	22.5196	3029	22.5196	4269
22.5296	330	22.5296	816	22.5296	3026	22.5296	4262
22.5395	339	22.5395	811	22.5395	3025	22.5395	4266
22.5495	321	22.5495	792	22.5495	3026	22.5495	4263
22.5595	320	22.5595	800	22.5595	3008	22.5595	4288
22.5695	338	22.5695	801	22.5695	3018	22.5695	4244
22.5795	340	22.5795	838	22.5795	3034	22.5795	4296
22.5895	312	22.5895	774	22.5895	3019	22.5895	4277
22.5995	319	22.5995	793	22.5995	3019	22.5995	4299
22.6095	327	22.6095	810	22.6095	2997	22.6095	4261
22.6195	340	22.6195	796	22.6195	3005	22.6195	4290
22.6294	321	22.6294	827	22.6294	3024	22.6294	4258
22.6394	318	22.6394	790	22.6394	3010	22.6394	4263
22.6494	328	22.6494	771	22.6494	3010	22.6494	4274
22.6594	344	22.6594	775	22.6594	3010	22.6594	4288
22.6694	309	22.6694	807	22.6694	3010	22.6694	4290
22.6794	314	22.6794	822	22.6794	3008	22.6794	4287
22.6894	332	22.6894	821	22.6894	2999	22.6894	4271
22.6994	325	22.6994	809	22.6994	3030	22.6994	4257
22.7093	346	22.7093	807	22.7093	3049	22.7093	4279
22.7193	334	22.7193	764	22.7193	3016	22.7193	4274
22.7293	357	22.7293	781	22.7293	3026	22.7293	4257
22.7393	342	22.7393	810	22.7393	3025	22.7393	4255
22.7493	320	22.7493	776	22.7493	3020	22.7493	4249
22.7593	326	22.7593	811	22.7593	3034	22.7593	4295
22.7693	344	22.7693	794	22.7693	3004	22.7693	4261
22.7793	298	22.7793	787	22.7793	3019	22.7793	4285
22.7892	358	22.7892	816	22.7892	3016	22.7892	4273
22.7992	331	22.7992	807	22.7992	2999	22.7992	4252
22.8092	340	22.8092	819	22.8092	3031	22.8092	4257
22.8192	341	22.8192	784	22.8192	2985	22.8192	4231
22.8292	330	22.8292	820	22.8292	3032	22.8292	4291
22.8392	347	22.8392	802	22.8392	3024	22.8392	4258
22.8492	325	22.8492	782	22.8492	3004	22.8492	4263
22.8592	350	22.8592	832	22.8592	3028	22.8592	4292
22.8692	341	22.8692	799	22.8692	3015	22.8692	4277
22.8791	316	22.8791	818	22.8791	3015	22.8791	4223
22.8891	328	22.8891	840	22.8891	3002	22.8891	4279
22.8991	307	22.8991	779	22.8991	3037	22.8991	4294
22.9091	331	22.9091	776	22.9091	3020	22.9091	4256
22.9191	334	22.9191	790	22.9191	3008	22.9191	4290
22.9291	330	22.9291	795	22.9291	3010	22.9291	4283
22.9391	312	22.9391	785	22.9391	3019	22.9391	4290
22.9491	329	22.9491	776	22.9491	3004	22.9491	4277
22.9591	336	22.9591	816	22.9591	3012	22.9591	4246
22.969	330	22.969	824	22.969	3025	22.969	4243
22.979	336	22.979	806	22.979	3050	22.979	4278
22.989	346	22.989	787	22.989	2993	22.989	4320
22.999	350	22.999	820	22.999	2989	22.999	4241
23.009	315	23.009	818	23.009	3002	23.009	4286
23.019	333	23.019	820	23.019	2994	23.019	4249
23.029	323	23.029	770	23.029	2998	23.029	4281
23.039	329	23.039	791	23.039	3024	23.039	4281
23.049	316	23.049	790	23.049	3004	23.049	4305
23.0589	329	23.0589	807	23.0589	3019	23.0589	4248
23.0689	319	23.0689	807	23.0689	3035	23.0689	4281
23.0789	342	23.0789	803	23.0789	3041	23.0789	4267
23.0889	317	23.0889	821	23.0889	3023	23.0889	4285
23.0989	307	23.0989	802	23.0989	3024	23.0989	4268
23.1089	360	23.1089	821	23.1089	2999	23.1089	4261
23.1189	340	23.1189	805	23.1189	2993	23.1189	4301
23.1288	346	23.1288	810	23.1288	3019	23.1288	4288
23.1388	333	23.1388	782	23.1388	3048	23.1388	4269
23.1488	337	23.1488	788	23.1488	3004	23.1488	4250
23.1588	314	23.1588	827	23.1588	3004	23.1588	4243
23.1688	342	23.1688	791	23.1688	3039	23.1688	4262
23.1788	306	23.1788	789	23.1788	3014	23.1788	4272
23.1888	320	23.1888	783	23.1888	3023	23.1888	4300
23.1988	327	23.1988	796	23.1988	3009	23.1988	4311
23.2088	304	23.2088	790	23.2088	3017	23.2088	4259
23.2188	349	23.2188	772	23.2188	3000	23.2188	4303
23.2287	310	23.2287	804	23.2287	3017	23.2287	4292
23.2387	335	23.2387	797	23.2387	3011	23.2387	4288
23.2487	356	23.2487	827	23.2487	3016	23.2487	4239
23.2587	336	23.2587	813	23.2587	3021	23.2587	4281
23.2687	340	23.2687	799	23.2687	3031	23.2687	4280
23.2787	336	23.2787	817	23.2787	3012	23.2787	4268
23.2887	325	23.2887	806	23.2887	2983	23.2887	4303
23.2987	342	23.2987	824	23.2987	3028	23.2987	4294
23.3087	342	23.3087	827	23.3087	3007	23.3087	4276
23.3186	339	23.3186	801	23.3186	3007	23.3186	4241
23.3286	309	23.3286	792	23.3286	3006	23.3286	4298
23.3386	318	23.3386	790	23.3386	3002	23.3386	4270
23.3486	328	23.3486	818	23.3486	3022	23.3486	4247
23.3586	336	23.3586	844	23.3586	2989	23.3586	4260
23.3686	324	23.3686	787	23.3686	2996	23.3686	4279
23.3786	347	23.3786	807	23.3786	3021	23.3786	4284
23.3885	338	23.3885	795	23.3885	3021	23.3885	4288
23.3985	353	23.3985	849	23.3985	3014	23.3985	4308
23.4085	348	23.4085	781	23.4085	2995	23.4085	4273
23.4185	335	23.4185	801	23.4185	3023	23.4185	4306
23.4285	343	23.4285	816	23.4285	2984	23.4285	4264
23.4385	322	23.4385	758	23.4385	3008	23.4385	4247
23.4485	320	23.4485	812	23.4485	3006	23.4485	4269
23.4585	344	23.4585	837	23.4585	3016	23.4585	4264
23.4685	349	23.4685	844	23.4685	3020	23.4685	4274
23.4784	333	23.4784	816	23.4784	3037	23.4784	4281
23.4884	315	23.4884	782	23.4884	3030	23.4884	4314
23.4984	330	23.4984	838	23.4984	3028	23.4984	4273
23.5084	327	23.5084	785	23.5084	3007	23.5084	4281
23.5184	321	23.5184	800	23.5184	3015	23.5184	4240
23.5284	377	23.5284	772	23.5284	3020	23.5284	4257
23.5384	334	23.5384	821	23.5384	3002	23.5384	4311
23.5484	323	23.5484	788	23.5484	3016	23.5484	4299
23.5584	339	23.5584	824	23.5584	3018	23.5584	4284
23.5683	331	23.5683	779	23.5683	3024	23.5683	4270
23.5783	332	23.5783	831	23.5783	3020	23.5783	4313
23.5883	338	23.5883	784	23.5883	3029	23.5883	4290
23.5983	349	23.5983	813	23.5983	3029	23.5983	4310
23.6083	355	23.6083	796	23.6083	3002	23.6083	4284
23.6183	330	23.6183	825	23.6183	3022	23.6183	4265
23.6283	346	23.6283	804	23.6283	3025	23.6283	4267
23.6383	354	23.6383	808	23.6383	3038	23.6383	4246
23.6483	319	23.6483	843	23.6483	3018	23.6483	4264
23.6582	369	23.6582	839	23.6582	3013	23.6582	4286
23.6682	351	23.6682	787	23.6682	3035	23.6682	4289
23.6782	318	23.6782	813	23.6782	3050	23.6782	4290
23.6882	334	23.6882	865	23.6882	3024	23.6882	4279
23.6982	296	23.6982	796	23.6982	3016	23.6982	4287
23.7082	363	23.7082	819	23.7082	3028	23.7082	4269
23.7182	323	23.7182	822	23.7182	3001	23.7182	4293
23.7282	326	23.7282	838	23.7282	3006	23.7282	4298
23.7381	331	23.7381	793	23.7381	3021	23.7381	4318
23.7481	337	23.7481	818	23.7481	3007	23.7481	4292
23.7581	337	23.7581	793	23.7581	3005	23.7581	4251
23.7681	341	23.7681	815	23.7681	3043	23.7681	4260
23.7781	341	23.7781	775	23.7781	3057	23.7781	4292
23.7881	342	23.7881	844	23.7881	3008	23.7881	4266
23.7981	345	23.7981	808	23.7981	3022	23.7981	4305
23.8081	353	23.8081	839	23.8081	3049	23.8081	4288
23.818	316	23.818	815	23.818	3020	23.818	4305
23.828	325	23.828	844	23.828	3035	23.828	4334
23.838	336	23.838	809	23.838	3016	23.838	4294
23.848	342	23.848	807	23.848	3021	23.848	4311
23.858	325	23.858	841	23.858	3022	23.858	4268
23.868	347	23.868	842	23.868	3066	23.868	4308
23.878	342	23.878	850	23.878	3059	23.878	4311
23.888	333	23.888	834	23.888	3070	23.888	4307
23.898	351	23.898	858	23.898	3053	23.898	4346
23.9079	339	23.9079	857	23.9079	3034	23.9079	4319
23.9179	358	23.9179	844	23.9179	3035	23.9179	4318
23.9279	377	23.9279	891	23.9279	3056	23.9279	4300
23.9379	366	23.9379	896	23.9379	3023	23.9379	4332
23.9479	344	23.9479	896	23.9479	3032	23.9479	4321
23.9579	379	23.9579	887	23.9579	3028	23.9579	4286
23.9679	373	23.9679	867	23.9679	3032	23.9679	4303
23.9779	356	23.9779	852	23.9779	3047	23.9779	4304
23.9879	365	23.9879	863	23.9879	3019	23.9879	4292
23.9978	351	23.9978	869	23.9978	3020	23.9978	4276
24.0078	340	24.0078	840	24.0078	3040	24.0078	4288
24.0178	347	24.0178	836	24.0178	3015	24.0178	4250
24.0278	368	24.0278	832	24.0278	3018	24.0278	4287
24.0378	320	24.0378	800	24.0378	3042	24.0378	4263
24.0478	353	24.0478	828	24.0478	3052	24.0478	4290
24.0578	330	24.0578	817	24.0578	2996	24.0578	4264
24.0678	313	24.0678	834	24.0678	3047	24.0678	4271
24.0778	326	24.0778	826	24.0778	3021	24.0778	4274
24.0877	308	24.0877	799	24.0877	3016	24.0877	4275
24.0977	319	24.0977	787	24.0977	3003	24.0977	4245
24.1077	326	24.1077	831	24.1077	3002	24.1077	4252
24.1177	309	24.1177	844	24.1177	3031	24.1177	4278
24.1277	336	24.1277	804	24.1277	3027	24.1277	4284
24.1377	334	24.1377	808	24.1377	3036	24.1377	4325
24.1477	348	24.1477	840	24.1477	2999	24.1477	4272
24.1577	327	24.1577	834	24.1577	3011	24.1577	4284
24.1676	320	24.1676	824	24.1676	3020	24.1676	4254
24.1776	321	24.1776	833	24.1776	3026	24.1776	4304
24.1876	335	24.1876	838	24.1876	3019	24.1876	4297
24.1976	347	24.1976	798	24.1976	2978	24.1976	4264
24.2076	342	24.2076	801	24.2076	3011	24.2076	4285
24.2176	334	24.2176	823	24.2176	3016	24.2176	4292
24.2276	358	24.2276	828	24.2276	2982	24.2276	4276
24.2376	331	24.2376	785	24.2376	3028	24.2376	4278
24.2476	349	24.2476	844	24.2476	3039	24.2476	4265
24.2575	301	24.2575	775	24.2575	3044	24.2575	4272
24.2675	306	24.2675	790	24.2675	2994	24.2675	4298
24.2775	318	24.2775	800	24.2775	3008	24.2775	4260
24.2875	326	24.2875	804	24.2875	3031	24.2875	4287
24.2975	307	24.2975	816	24.2975	3014	24.2975	4282
24.3075	308	24.3075	789	24.3075	3062	24.3075	4284
24.3175	312	24.3175	790	24.3175	3000	24.3175	4267
24.3275	356	24.3275	817	24.3275	2995	24.3275	4270
24.3375	317	24.3375	771	24.3375	2987	24.3375	4279
24.3474	341	24.3474	826	24.3474	3019	24.3474	4247
24.3574	333	24.3574	842	24.3574	3010	24.3574	4274
24.3674	316	24.3674	787	24.3674	3019	24.3674	4283
24.3774	321	24.3774	755	24.3774	3006	24.3774	4275
24.3874	320	24.3874	795	24.3874	3033	24.3874	4297
24.3974	322	24.3974	759	24.3974	3028	24.3974	4316
24.4074	333	24.4074	787	24.4074	3015	24.4074	4279
24.4173	335	24.4173	808	24.4173	3055	24.4173	4260
24.4273	342	24.4273	816	24.4273	3017	24.4273	4254
24.4373	383	24.4373	815	24.4373	3046	24.4373	4295
24.4473	354	24.4473	814	24.4473	2995	24.4473	4267
24.4573	342	24.4573	813	24.4573	3035	24.4573	4274
24.4673	328	24.4673	777	24.4673	3013	24.4673	4247
24.4773	338	24.4773	824	24.4773	3004	24.4773	4281
24.4873	326	24.4873	828	24.4873	3001	24.4873	4257
24.4973	325	24.4973	796	24.4973	3031	24.4973	4290
24.5072	325	24.5072	819	24.5072	3031	24.5072	4281
24.5172	349	24.5172	824	24.5172	3001	24.5172	4233
24.5272	327	24.5272	817	24.5272	3011	24.5272	4250
24.5372	332	24.5372	832	24.5372	2985	24.5372	4280
24.5472	340	24.5472	811	24.5472	3008	24.5472	4238
24.5572	371	24.5572	821	24.5572	3011	24.5572	4258
24.5672	348	24.5672	828	24.5672	2995	24.5672	4270
24.5772	322	24.5772	807	24.5772	2985	24.5772	4232
24.5872	319	24.5872	808	24.5872	3007	24.5872	4255
24.5971	358	24.5971	795	24.5971	3008	24.5971	4244
24.6071	312	24.6071	794	24.6071	2981	24.6071	4269
24.6171	317	24.6171	790	24.6171	3000	24.6171	4253
24.6271	327	24.6271	801	24.6271	3020	24.6271	4296
24.6371	323	24.6371	745	24.6371	3001	24.6371	4251
24.6471	349	24.6471	796	24.6471	3006	24.6471	4247
24.6571	302	24.6571	792	24.6571	3030	24.6571	4300
24.6671	301	24.6671	833	24.6671	3001	24.6671	4271
24.6771	320	24.6771	814	24.6771	3009	24.6771	4324
24.687	352	24.687	821	24.687	2999	24.687	4281
24.697	335	24.697	825	24.697	3007	24.697	4266
24.707	299	24.707	838	24.707	2998	24.707	4267
24.717	329	24.717	845	24.717	3026	24.717	4261
24.727	334	24.727	825	24.727	3028	24.727	4252
24.737	320	24.737	792	24.737	3008	24.737	4264
24.747	353	24.747	787	24.747	3023	24.747	4259
24.757	322	24.757	808	24.757	3024	24.757	4271
24.7669	319	24.7669	773	24.7669	2988	24.7669	4256
24.7769	321	24.7769	787	24.7769	3003	24.7769	4277
24.7869	346	24.7869	783	24.7869	3025	24.7869	4251
24.7969	320	24.7969	832	24.7969	3016	24.7969	4243
24.8069	337	24.8069	797	24.8069	3037	24.8069	4248
24.8169	334	24.8169	778	24.8169	2990	24.8169	4227
24.8269	316	24.8269	769	24.8269	3015	24.8269	4264
24.8369	329	24.8369	763	24.8369	3018	24.8369	4269
24.8468	320	24.8468	813	24.8468	3011	24.8468	4259
24.8568	340	24.8568	809	24.8568	3007	24.8568	4279
24.8668	321	24.8668	807	24.8668	3016	24.8668	4228
24.8768	316	24.8768	806	24.8768	2992	24.8768	4274
24.8868	322	24.8868	781	24.8868	3018	24.8868	4257
24.8968	328	24.8968	811	24.8968	2992	24.8968	4287
24.9068	329	24.9068	792	24.9068	2988	24.9068	4246
24.9168	364	24.9168	811	24.9168	3015	24.9168	4251
24.9268	298	24.9268	810	24.9268	2989	24.9268	4244
24.9367	325	24.9367	763	24.9367	3012	24.9367	4301
[truncated: 6,514 more rows]

## Sheet: Figure 2d
x=0.0										x=0.1										x=0.2										x=0.4
Binding Energy (eV)	Counts	Ir4f7 Scan A	Ir4f5 Scan A	Ir4f7 Scan B	Ir4f5 Scan B	Ir4f Scan C	Backgnd.	Envelope	Residuals	Binding Energy (eV)	Counts	Ir4f7 Scan A	Ir4f5 Scan A	Ir4f7 Scan B	Ir4f5 Scan B	Ir4f Scan C	Backgnd.	Envelope	Residuals	Binding Energy (eV)	Counts	Ir4f7 Scan A	Ir4f5 Scan A	Ir4f7 Scan B	Ir4f5 Scan B	Ir4f Scan C	Backgnd.	Envelope	Residuals	Binding Energy (eV)	Counts	Ir4f7 Scan A	Ir4f5 Scan A	Ir4f7 Scan B	Ir4f5 Scan B	Ir4f Scan C	Backgnd.	Envelope	Residuals
	(a.u.)	(a.u.)	(a.u.)	(a.u.)	(a.u.)	(a.u.)	(a.u.)	(a.u.)	(a.u.)		(a.u.)	(a.u.)	(a.u.)	(a.u.)	(a.u.)	(a.u.)	(a.u.)	(a.u.)	(a.u.)		(a.u.)	(a.u.)	(a.u.)	(a.u.)	(a.u.)	(a.u.)	(a.u.)	(a.u.)	(a.u.)		(a.u.)	(a.u.)	(a.u.)	(a.u.)	(a.u.)	(a.u.)	(a.u.)	(a.u.)	(a.u.)
72.78	5687.29	5667.52	5680.7	5654.76	5658.6	5645.98	5645.98	5723.64	-36.3515	72.68	4992.25	5025.16	5029.39	5034.47	5046.03	5016.44	5016.43	5085.78	-93.5345	72.68	5778.02	5709.02	5715.07	5708.55	5716.2	5696.74	5696.74	5758.63	19.3829	72.58	5001.76	5066.75	5072.66	5061.53	5063.67	5055.9	5055.72	5097.61	-95.8547
72.68	5620.48	5652.45	5666.27	5639.39	5643.41	5630.44	5630.43	5710.21	-89.7362	72.58	5002.73	5024.04	5028.46	5033.58	5045.72	5015.16	5015.14	5086.42	-83.6849	72.58	5578.5	5705.78	5712.11	5705.34	5713.37	5693.26	5693.26	5756.83	-178.328	72.48	5039.79	5065.61	5071.79	5060.3	5062.59	5054.6	5054.36	5097.44	-57.6472
72.58	5630.16	5652.06	5666.57	5638.69	5642.88	5629.56	5629.56	5711.53	-81.372	72.48	5054.3	5018.57	5023.19	5028.34	5041.1	5009.52	5009.48	5082.78	-28.484	72.48	5733.69	5658.8	5665.41	5658.38	5666.82	5646.03	5646.02	5711.35	22.3436	72.38	5125.63	5040.65	5047.11	5035.25	5037.69	5029.5	5029.17	5073.5	52.1242
72.48	5583.81	5647.65	5662.9	5633.96	5638.35	5624.65	5624.65	5708.92	-125.116	72.38	5035.62	5010.74	5015.57	5020.76	5034.17	5001.53	5001.47	5076.88	-41.2536	72.38	5697.37	5618.42	5625.33	5618.02	5626.9	5605.4	5605.39	5672.53	24.8403	72.28	5059.55	5018.39	5025.15	5012.9	5015.5	5007.12	5006.68	5052.35	7.20616
72.38	5718.52	5643	5659.02	5628.98	5633.57	5619.48	5619.48	5706.15	12.37	72.28	5004.13	4996.83	5001.89	5007.11	5021.21	4987.46	4987.38	5064.99	-60.8648	72.28	5493.26	5598.29	5605.51	5597.91	5607.25	5585.01	5584.98	5654.04	-160.784	72.18	4930.05	5018.14	5025.2	5012.54	5015.32	5006.77	5006.18	5053.27	-123.225
72.28	5661.03	5639.72	5656.56	5625.35	5630.15	5615.67	5615.65	5704.83	-43.8075	72.18	5000.89	4976.88	4982.17	4987.43	5002.26	4967.35	4967.23	5047.17	-46.2772	72.18	5553.12	5556.88	5564.44	5556.53	5566.36	5543.34	5543.3	5614.35	-61.2312	72.08	4878.37	5013.77	5021.17	5008.08	5011.04	5002.36	5001.56	5050.19	-171.822
72.18	5550.71	5634.3	5652.02	5619.57	5624.59	5609.7	5609.67	5701.48	-150.769	72.08	4986.47	4958.47	4964.01	4969.3	4984.92	4948.8	4948.62	5031.01	-44.5399	72.08	5563.93	5521.69	5529.6	5521.37	5531.73	5507.88	5507.82	5580.98	-17.0456	71.98	5113.28	5005.74	5013.49	4999.95	5003.11	4994.34	4993.27	5043.56	69.7195
72.08	5655.09	5619.43	5638.08	5604.33	5609.59	5594.27	5594.23	5688.79	-33.6942	71.98	4939.09	4937.92	4943.71	4949.03	4965.49	4928.13	4927.86	5012.83	-73.7481	71.98	5516.96	5507.73	5516.02	5507.45	5518.36	5493.66	5493.58	5568.93	-51.9675	71.88	5172.32	4999.34	5007.46	4993.44	4996.83	4988.02	4986.6	5038.7	133.624
71.98	5787.61	5602.78	5622.42	5587.29	5592.79	5577.04	5576.97	5674.42	113.19	71.88	4965.8	4914.53	4920.6	4925.94	4943.29	4904.65	4904.26	4991.98	-26.1794	71.88	5449.17	5459.78	5468.47	5459.53	5471.05	5445.45	5445.32	5522.99	-73.8183	71.78	4985.01	4991.35	4999.87	4985.35	4988.97	4980.22	4978.34	5032.41	-47.4031
71.88	5687.5	5584.9	5605.61	5569.01	5574.78	5558.58	5558.48	5658.97	28.5286	71.78	4936.35	4897.52	4903.88	4909.24	4927.54	4887.59	4887.03	4977.67	-41.3206	71.78	5472.29	5438.09	5447.2	5437.88	5450.03	5423.52	5423.32	5503.44	-31.1434	71.68	4927.13	4977.53	4986.47	4971.42	4975.29	4966.69	4964.23	5020.48	-93.346
71.78	5609.33	5559.57	5581.41	5543.27	5549.31	5532.67	5532.51	5636.2	-26.8721	71.68	4833.86	4884.16	4890.83	4896.2	4915.53	4874.25	4873.44	4967.22	-133.36	71.68	5261.78	5438.41	5447.96	5438.24	5451.08	5423.61	5423.32	5506.02	-244.239	71.58	4954.97	4965.57	4974.95	4959.35	4963.49	4955.17	4951.97	5010.63	-55.6638
71.68	5656.32	5532.95	5556	5516.21	5522.55	5505.47	5505.22	5612.31	44.0062	71.58	4875.98	4875.6	4882.6	4887.98	4908.4	4865.8	4864.64	4961.8	-85.8191	71.58	5416.4	5437.86	5447.88	5437.74	5451.3	5422.86	5422.44	5507.9	-91.4971	71.48	5012.7	4959.73	4969.58	4953.4	4957.83	4949.97	4945.83	5007.18	5.52374
71.58	5574.62	5514.56	5538.9	5497.37	5504.03	5486.53	5486.14	5596.84	-22.2169	71.48	4834.86	4875.52	4882.87	4888.26	4909.84	4865.96	4864.33	4965.15	-130.285	71.48	5592.35	5438.06	5448.58	5437.98	5452.33	5422.91	5422.29	5510.7	81.6478	71.38	4995.83	4956.18	4966.53	4949.74	4954.48	4947.27	4941.97	5006.33	-10.4965
71.48	5460	5505.6	5531.33	5487.94	5494.93	5477.06	5476.46	5591.02	-131.022	71.38	4842.16	4875.43	4883.15	4888.53	4911.37	4866.26	4863.98	4968.81	-126.65	71.38	5381.63	5438.31	5449.37	5438.29	5453.48	5423.08	5422.19	5513.77	-132.133	71.28	4912.44	4955.39	4966.27	4948.83	4953.9	4947.61	4940.85	5008.6	-96.1606
71.38	5365.25	5501.42	5528.63	5483.28	5490.61	5472.44	5471.54	5590.24	-224.991	71.28	4976.32	4875.25	4883.36	4888.73	4912.91	4866.7	4863.54	4972.79	3.53723	71.28	5459.3	5433.42	5445.04	5433.45	5449.55	5418.2	5416.93	5511.93	-52.6371	71.18	4855.47	4955.51	4966.96	4948.83	4954.27	4949.2	4940.64	5012.23	-156.755
71.28	5446.46	5500.24	5529.04	5481.58	5489.29	5470.93	5469.58	5592.78	-146.326	71.18	4986.93	4874.97	4883.5	4888.85	4914.48	4867.33	4862.99	4977.15	9.77893	71.18	5471.2	5428.36	5440.58	5428.45	5445.52	5413.28	5411.49	5510.22	-39.0227	71.08	4927.79	4955.64	4967.7	4948.84	4954.68	4951.19	4940.42	5016.36	-88.5696
71.18	5559.46	5500.4	5530.91	5481.21	5489.32	5470.94	5468.93	5597.05	-37.5872	71.08	5040.79	4874.61	4883.58	4888.9	4916.09	4868.25	4862.35	4982.01	58.7845	71.08	5399.16	5427.7	5440.56	5427.86	5445.97	5412.95	5410.44	5513.28	-114.119	70.98	5015.1	4955.72	4968.41	4948.78	4955.05	4953.58	4940.13	5021.02	-5.91869
71.08	5532.76	5500.81	5533.17	5481.07	5489.6	5471.44	5468.51	5602.06	-69.3025	70.98	4984.93	4874.22	4883.66	4888.94	4917.81	4869.62	4861.67	4987.55	-2.61957	70.98	5387.09	5423.9	5437.45	5424.13	5443.37	5409.71	5406.24	5513.62	-126.528	70.88	5107.5	4955.61	4969	4948.55	4955.29	4956.35	4939.65	5026.18	81.3214
70.98	5440.73	5501.2	5535.54	5480.89	5489.87	5472.26	5468.03	5607.65	-166.921	70.88	4895.98	4873.89	4883.84	4889.06	4919.75	4871.67	4861.05	4994	-98.0217	70.88	5505.84	5423.98	5438.25	5424.28	5444.74	5410.67	5405.89	5518.35	-12.5072	70.78	5208.74	4955.33	4969.45	4948.13	4955.38	4959.56	4938.99	5031.91	176.826
70.88	5436.46	5501.65	5538.14	5480.75	5490.2	5473.63	5467.58	5614.05	-177.587	70.78	4878.13	4873.64	4884.12	4889.28	4921.92	4874.54	4860.49	5001.54	-123.413	70.78	5267.89	5424.07	5439.11	5424.44	5446.22	5412.04	5405.54	5523.72	-255.836	70.68	5160.04	4954.92	4969.82	4947.58	4955.38	4963.36	4938.17	5038.39	121.651
70.78	5400.31	5502.13	5540.93	5480.6	5490.56	5475.66	5467.11	5621.42	-221.115	70.68	4879.61	4873.45	4884.51	4889.59	4924.35	4878.41	4859.98	5010.37	-130.762	70.68	5484.15	5424	5439.86	5424.45	5447.67	5413.78	5405.01	5529.7	-45.5495	70.58	5157.08	4954.4	4970.14	4946.92	4955.33	4967.88	4937.24	5045.73	111.346
70.68	5571.9	5502.61	5543.91	5480.43	5490.93	5478.56	5466.61	5629.99	-58.089	70.58	4939.03	4873.32	4884.99	4889.98	4927.03	4883.47	4859.52	5020.71	-81.6712	70.58	5655.13	5423.82	5440.57	5424.37	5449.14	5416.08	5404.37	5536.5	118.63	70.48	5196.19	4953.87	4970.51	4946.25	4955.32	4973.3	4936.28	5054.15	142.039
70.58	5578.52	5503.14	5547.14	5480.27	5491.35	5482.63	5466.11	5640.07	-61.5483	70.48	4898.39	4873.16	4885.48	4890.35	4929.9	4889.86	4859.01	5032.69	-134.299	70.48	5560.47	5423.63	5441.33	5424.28	5450.73	5419.19	5403.7	5544.39	16.0866	70.38	5144.3	4953.49	4971.09	4945.72	4955.52	4979.87	4935.45	5063.91	80.3867
70.48	5428.41	5503.62	5550.55	5480.03	5491.74	5488.1	5465.52	5651.93	-223.521	70.38	4977.76	4872.85	4885.88	4890.61	4932.87	4897.71	4858.35	5046.52	-68.7635	70.38	5548.69	5423.27	5441.98	5424.02	5452.3	5423.14	5402.83	5553.42	-4.72365	70.28	4988.78	4953.22	4971.85	4945.3	4955.89	4987.66	4934.7	5075.1	-86.3125
70.38	5569.86	5504.01	5554.13	5479.68	5492.05	5495.32	5464.8	5665.97	-96.1036	70.28	5119.62	4872.44	4886.22	4890.8	4936.01	4907.36	4857.57	5062.54	57.079	70.28	5561.94	5422.94	5442.74	5423.81	5454.09	5428.36	5401.97	5564.05	-2.1134	70.18	5014.46	4953.02	4972.76	4944.94	4956.4	4996.72	4934.02	5087.77	-73.306
70.28	5593.06	5504.32	5557.91	5479.2	5492.28	5504.73	5463.94	5682.65	-89.5866	70.18	5064.52	4872.01	4886.59	4890.99	4939.42	4919.15	4856.75	5081.15	-16.6305	70.18	5448.44	5422.75	5443.72	5423.74	5456.21	5435.2	5401.24	5576.66	-128.224	70.08	5064.23	4952.91	4973.85	4944.68	4957.1	5007.16	4933.41	5102.07	-37.8418
70.18	5777.6	5504.43	5561.81	5478.49	5492.34	5516.75	5462.85	5702.44	75.1619	70.08	4995.28	4871.49	4886.94	4891.13	4943.08	4933.33	4855.83	5102.64	-107.356	70.08	5462.15	5422.54	5444.76	5423.66	5458.52	5443.75	5400.46	5591.39	-129.236	69.98	5055.78	4952.89	4975.12	4944.49	4957.98	5019.03	4932.86	5118.06	-62.2806
70.08	5937.42	5504.34	5565.84	5477.54	5492.2	5531.95	5461.48	5725.95	211.478	69.98	5051.39	4870.9	4887.29	4891.23	4947.06	4950.22	4854.83	5127.37	-75.9859	69.98	5620.46	5422.32	5445.89	5423.58	5461.06	5454.31	5399.65	5608.57	11.8844	69.88	5048.14	4952.84	4976.46	4944.28	4958.94	5032.26	4932.26	5135.72	-87.5756
69.98	5830.57	5504.24	5570.26	5476.53	5492.07	5551.13	5460.04	5754.05	76.5191	69.88	5107.13	4870.26	4887.65	4891.31	4951.41	4970.1	4853.76	5155.71	-48.5787	69.88	5591.63	5421.95	5446.98	5423.37	5463.73	5467.05	5398.67	5628.41	-36.7823	69.78	5062.19	4952.82	4977.95	4944.09	4960.08	5046.95	4931.68	5155.17	-92.9795
69.88	5664.98	5504.14	5575.13	5475.48	5491.98	5575	5458.56	5787.5	-122.516	69.78	5227.09	4869.47	4887.95	4891.29	4956.11	4993.14	4852.52	5187.89	39.2023	69.78	5811.77	5421.43	5448.03	5423.01	5466.55	5482.26	5397.51	5651.26	160.508	69.68	4986.95	4952.78	4979.53	4943.87	4961.35	5063.04	4931.04	5176.39	-189.438
69.78	5660.54	5503.98	5580.42	5474.32	5491.83	5604.13	5456.93	5826.95	-166.418	69.68	5332.25	4868.5	4888.15	4891.12	4961.23	5019.51	4851.08	5224.2	108.051	69.68	5715.36	5420.83	5449.13	5422.59	5469.65	5500.3	5396.24	5677.53	37.8281	69.58	5140.68	4952.6	4981.11	4943.52	4962.68	5080.39	4930.25	5199.31	-58.6255
69.68	5979.13	5503.78	5586.25	5473.07	5491.69	5639.22	5455.2	5873.2	105.929	69.58	5312.19	4867.3	4888.21	4890.76	4966.84	5049.31	4849.39	5264.87	47.3123	69.58	5617.51	5420.21	5450.35	5422.16	5473.14	5521.49	5394.93	5707.64	-90.1356	69.48	5306.86	4952.22	4982.65	4942.96	4964.08	5098.86	4929.23	5223.86	82.9931
69.58	6079.81	5503.47	5592.63	5471.65	5491.47	5680.78	5453.28	5926.86	152.95	69.48	5448.99	4865.89	4888.18	4890.25	4973.13	5082.63	4847.47	5310.2	138.785	69.48	5677.94	5419.52	5451.65	5421.68	5477.05	5546.01	5393.51	5741.86	-63.9161	69.38	5399.9	4951.7	4984.21	4942.26	4965.68	5118.42	4928.04	5250.12	149.782
69.48	6109.97	5502.97	5599.61	5469.99	5491.09	5729.22	5451.1	5988.5	121.477	69.38	5468.08	4864.39	4888.17	4889.69	4980.5	5119.55	4845.44	5360.54	107.538	69.38	5739.23	5418.82	5453.12	5421.21	5481.54	5574.1	5392.06	5780.54	-41.3046	69.28	5331.13	4951.01	4985.78	4941.37	4967.57	5138.87	4926.64	5278.05	53.0847
69.38	6061.28	5502.29	5607.37	5468.08	5490.58	5784.9	5448.65	6058.64	2.63642	69.28	5400.62	4862.8	4888.19	4889.1	4989.3	5159.92	4843.29	5416.14	-15.5179	69.28	5859.77	5417.87	5454.52	5420.5	5486.52	5605.58	5390.32	5823.7	36.072	69.18	5311.04	4950.24	4987.49	4940.41	4970.04	5160.16	4925.14	5307.79	3.24902
69.28	6061.5	5501.61	5616.31	5466.1	5490.12	5848.12	5446.1	6137.88	-76.3733	69.18	5508.52	4861.06	4888.22	4888.42	5000.03	5203.42	4840.98	5477.23	31.2831	69.18	6141.34	5416.66	5455.88	5419.56	5492.21	5640.47	5388.3	5871.6	269.748	69.08	5296.77	4949.5	4989.45	4939.48	4973.47	5182.15	4923.63	5339.53	-42.7579
69.18	6112.85	5500.89	5626.78	5464.01	5489.68	5918.74	5443.41	6226.45	-113.601	69.08	5574.36	4859.28	4888.36	4887.76	5013.56	5249.73	4838.6	5544.32	30.0444	69.08	6050.49	5415.26	5457.28	5418.45	5498.99	5678.69	5386.04	5924.52	125.977	68.98	5303.99	4948.8	4991.72	4938.58	4978.27	5204.6	4922.13	5373.45	-69.4653
69.08	6266.7	5500.01	5639.17	5461.68	5489.14	5996.23	5440.46	6324.38	-57.6788	68.98	5539.6	4857.43	4888.6	4887.09	5030.96	5298.27	4836.11	5617.92	-78.3221	68.98	6024.12	5413.68	5458.75	5417.17	5507.35	5720.01	5383.55	5982.76	41.3657	68.88	5379.23	4948.04	4994.22	4937.63	4984.9	5227.1	4920.53	5409.76	-30.5329
68.98	6501.95	5498.76	5654.06	5458.9	5488.32	6079.65	5437.03	6431.56	70.3917	68.88	5633.68	4855.34	4888.81	4886.27	5053.61	5348.19	4833.36	5698.78	-65.1037	68.88	6070.61	5412.04	5460.47	5415.87	5518.16	5764.19	5380.97	6046.83	23.7736	68.78	5476.62	4947.12	4996.9	4936.51	4994.03	5249.25	4918.73	5448.87	27.7585
68.88	6779.75	5497.08	5672.54	5455.6	5487.16	6167.85	5433.05	6548.03	231.722	68.78	5804.99	4852.99	4888.98	4885.25	5083.55	5398.64	4830.32	5788.15	16.8433	68.78	5990.07	5410.49	5462.61	5414.69	5532.61	5810.83	5378.44	6117.46	-127.395	68.68	5623.96	4946.02	4999.77	4935.2	5006.66	5270.65	4916.71	5491.47	132.483
68.78	6895.86	5495.06	5696.4	5451.85	5485.76	6259.47	5428.59	6674.17	221.692	68.68	5983.28	4850.37	4889.14	4884.06	5123.53	5448.69	4826.97	5887.9	95.3856	68.68	6047.55	5408.86	5465.04	5413.46	5552.02	5859.09	5375.78	6195.36	-147.809	68.58	5655.11	4944.69	5002.89	4933.67	5024.1	5290.92	4914.42	5538.6	116.508
68.68	6830.97	5492.8	5728.18	5447.77	5484.25	6352.87	5423.76	6810.82	20.1474	68.58	6046.9	4847.53	4889.36	4882.72	5177.15	5497.35	4823.37	6000.64	46.2619	68.58	6243.95	5407.01	5467.69	5412.04	5578.34	5908.03	5372.84	6281.74	-37.7927	68.48	5709.76	4943.25	5006.44	4932.02	5048.07	5309.79	4911.96	5591.73	118.029
68.58	6808.33	5490.35	5771.27	5443.36	5482.69	6446.01	5418.58	6959.36	-151.023	68.48	5952.54	4844.34	4889.58	4881.15	5248.71	5543.43	4819.38	6129.69	-177.151	68.48	6423.21	5404.98	5470.68	5410.49	5614.43	5956.78	5369.68	6378.64	44.5664	68.38	5640.95	4941.72	5010.59	4930.29	5080.57	5326.93	4909.37	5652.64	-11.6908
68.48	7020.24	5487.83	5830.38	5438.78	5481.25	6536.74	5413.18	7122.26	-102.018	68.38	6234.35	4840.79	4889.84	4879.32	5343.52	5585.8	4814.99	6279.31	-44.9673	68.38	6396.88	5402.63	5473.97	5408.65	5663.78	6004.16	5366.13	6488.66	-91.7779	68.28	5673.87	4940.13	5015.55	4928.49	5123.83	5341.99	4906.65	5723.4	-49.5366
68.38	7086.78	5485.23	5911.44	5433.97	5479.92	6622.57	5407.51	7303.1	-216.316	68.28	6446.88	4836.94	4890.3	4877.31	5467.8	5623.45	4810.26	6454.76	-7.88478	68.28	6566.29	5399.83	5477.57	5406.41	5730.82	6048.96	5362.07	6615.31	-49.0279	68.18	5810.58	4938.45	5021.59	4926.61	5180.18	5354.64	4903.79	5806.33	4.25715
68.28	7287.77	5482.15	6021.66	5428.54	5478.4	6700.61	5401.18	7506.66	-218.892	68.18	6518.9	4832.62	4890.91	4874.96	5628.17	5655.17	4805.01	6661.78	-142.876	68.18	6824.46	5396.59	5481.73	5403.79	5821.02	6090.11	5357.51	6763.19	61.2696	68.08	5870.14	4936.67	5029.13	4924.62	5251.89	5364.56	4900.76	5903.84	-33.6993
68.18	7815.61	5478.4	6169.98	5422.28	5476.54	6768.23	5393.96	7739.58	76.0222	68.08	6864.27	4827.51	4891.54	4871.96	5831.35	5679.7	4798.92	6906.36	-42.0851	68.08	6982.06	5392.96	5486.81	5400.84	5940.56	6126.53	5352.49	6937.72	44.339	67.98	5962.72	4934.59	5038.62	4922.35	5340.79	5371.3	4897.37	6018.17	-55.4472
68.08	8140.32	5473.91	6366.95	5415.1	5474.41	6823.07	5385.78	8010.31	130.008	67.98	7314.43	4821.57	4892.44	4868.28	6084.11	5696.22	4791.95	7194.8	119.629	67.98	7113.98	5388.68	5493.01	5397.29	6095.69	6156.94	5346.74	7144.64	-30.6657	67.88	6199.07	4932.23	5050.97	4919.79	5448.26	5374.67	4893.62	6151.45	47.6193
67.98	8470.3	5468.56	6624.09	5406.88	5472.04	6863.04	5376.5	8328.6	141.701	67.88	7645.65	4814.72	4893.95	4863.86	6392.23	5704.02	4784.02	7532.7	112.952	67.88	7489.19	5383.7	5501.02	5393.13	6292.73	6180.34	5340.22	7390.03	99.1546	67.78	6244.57	4929.6	5067.57	4916.99	5574.83	5374.55	4889.53	6305.42	-60.8547
67.88	8745.5	5462.34	6953.24	5397.57	5469.7	6886.5	5366.09	8705.02	40.4782	67.78	7995.59	4806.69	4896.42	4858.46	6759.54	5702.41	4774.85	7924.11	71.4711	67.78	7727.28	5377.91	5511.74	5388.23	6536.95	6195.8	5332.79	7679.45	47.8281	67.68	6327.58	4926.61	5090.19	4913.83	5719.57	5370.75	4884.99	6480.99	-153.408
67.78	8999.01	5455.23	7365.37	5387.14	5467.74	6892.31	5354.48	9149.87	-150.86	67.68	8503.15	4797.46	4900.72	4852.05	7187.45	5691.14	4764.41	8371.18	131.969	67.68	8189.68	5371.32	5526.69	5382.63	6831.97	6202.71	5324.48	8017.4	172.284	67.58	6572.16	4923.08	5121.2	4910.14	5879.98	5363.07	4879.82	6678.2	-106.044
67.68	9604.26	5446.92	7868.91	5375.27	5466.45	6879.55	5341.36	9671.64	-67.3795	67.58	8915.98	4787.1	4908.21	4844.73	7673.97	5670.32	4752.77	8873.25	42.7225	67.58	8310.29	5363.92	5547.95	5376.31	7178.54	6200.63	5315.25	8406.36	-96.0709	67.48	6959.32	4918.98	5163.99	4905.9	6051.96	5351.52	4873.98	6896.43	62.8942
67.58	10411.1	5437.3	8468.52	5361.8	5466.54	6848.08	5326.59	10275.9	135.198	67.48	9238.73	4775.4	4920.45	4836.33	8212.56	5639.98	4739.71	9425.86	-187.129	67.48	8483.25	5355.42	5578.13	5369.01	7573.43	6189.08	5304.82	8845.79	-362.543	67.38	7235.26	4914.28	5222.82	4901.09	6229.57	5336.19	4867.44	7134.19	101.069
67.48	10970	5426.06	9163.05	5346.41	5468.91	6798.1	5309.81	10963.3	6.67974	67.38	9904.45	4762.12	4939.6	4826.62	8791.82	5600.33	4725	10020.5	-116.032	67.38	9289.25	5345.55	5620.73	5360.46	8008.84	6167.78	5292.9	9331.78	-42.5254	67.28	7347.95	4908.91	5302.94	4895.63	6405.01	5317.16	4860.11	7389.21	-41.2665
67.38	11772.8	5412.88	9944.19	5328.75	5474.92	6730.34	5290.68	11728.4	44.3903	67.28	10657.5	4747.2	4968.7	4815.58	9395.4	5551.96	4708.56	10644.6	12.9333	67.28	9980.93	5334.17	5680.5	5350.55	8472.06	6136.86	5279.34	9856.79	124.145	67.18	7561.36	4902.78	5410.48	4889.46	6568.86	5294.58	4851.9	7658.55	-97.1906
67.28	12556.4	5397.59	10795.3	5308.61	5486.61	6646.16	5268.96	12558.4	-2.05994	67.18	11274.4	4730.43	5011.46	4803.03	10001.7	5495.48	4690.17	11281.4	-7.00742	67.18	10651.8	5321.05	5763.21	5339.06	8944.95	6096.56	5263.91	10409.2	242.578	67.08	7939.74	4895.87	5552.34	4882.55	6710.5	5268.66	4842.78	7938.82	0.921127
67.18	13496.9	5379.99	11690.8	5285.73	5506.69	6547.25	5244.43	13432.7	64.2009	67.08	12031.5	4711.6	5072.37	4788.81	10584.2	5431.61	4669.62	11910.1	121.368	67.08	11140	5306.02	5875.76	5325.84	9404.21	6047.37	5246.41	10973.6	166.472	66.98	8404.8	4888.17	5735.71	4874.92	6818.9	5239.71	4832.71	8226.55	178.252
67.08	14675.7	5360.1	12595.8	5260.1	5538.83	6435.83	5217.03	14322.5	353.214	66.98	12710.8	4690.92	5157.04	4773.19	11112.9	5361.6	4647.11	12507.2	203.532	66.98	11584.7	5289.39	6026.33	5311.23	9822.4	5990.42	5227.15	11531.2	53.4991	66.88	8686.53	4879.67	5967.46	4866.58	6883.93	5208.03	4821.69	8518.92	167.612
66.98	15274.8	5338.17	13467	5231.92	5587.64	6314.52	5186.98	15191.4	83.4111	66.88	13028.4	4668.64	5271.57	4756.49	11555.3	5286.79	4622.88	13047.3	-18.8838	66.88	11928.4	5271.36	6223.4	5295.48	10168.8	5926.89	5206.33	12060.6	-132.252	66.78	8854.62	4870.3	6253.27	4857.5	6898.24	5173.92	4809.62	8814.73	39.8847
66.88	15756.7	5314.36	14253.7	5201.26	5658.23	6185.87	5154.31	15996.2	-239.485	66.78	13369.9	4644.81	5421.87	4738.84	11879.1	5208.3	4596.96	13505	-135.14	66.78	12299.1	5252.01	6475	5278.67	10412.5	5857.87	5183.99	12540.1	-240.958	66.68	9168.18	4860.18	6596.88	4847.85	6859.24	5137.83	4796.62	9115.5	52.6747
66.78	16449.1	5288.72	14900.5	5168.12	5756.02	6052.32	5119.03	16689.6	-240.49	66.68	13935.6	4619.81	5613.67	4720.77	12056.8	5127.59	4569.74	13859.7	75.9356	66.68	12894	5231.42	6787.93	5260.96	10527.4	5784.55	5160.2	12951.5	-57.4575	66.58	9397.34	4849.45	6998.91	4837.85	6769.7	5100.25	4782.79	9424.99	-27.6537
66.68	17387	5261.86	15353.6	5132.98	5886.92	5916.61	5081.6	17225.5	161.446	66.58	14067.4	4593.96	5851.35	4702.77	12070.9	5045.95	4541.5	14098.9	-31.5722	66.58	13273.6	5209.66	7166.64	5242.48	10498.6	5708.06	5135.01	13285.4	-11.819	66.48	9654.75	4838.09	7455.71	4827.62	6636.82	5061.49	4768.11	9747.32	-92.5647
66.58	17837.1	5234.44	15568.8	5096.38	6056.35	5781.34	5042.55	17567.1	270.003	66.48	14235.9	4567.38	6136.97	4685.23	11917.7	4964.4	4512.36	14222.2	13.7177	66.48	13628.3	5186.94	7612.21	5223.55	10326.7	5629.67	5108.62	13544.6	83.6556	66.38	10013.7	4826.01	7958.67	4817.26	6470.6	5021.79	4752.46	10084.5	-70.7951
66.48	17608.6	5207.19	15521.3	5058.86	6268.5	5648.82	5002.4	17695	-86.4183	66.38	14390.9	4540.54	6470	4669	11608.7	4884.18	4482.77	14241.4	149.545	66.38	13666.7	5163.32	8120.94	5204.34	10027.4	5550.39	5081.04	13742.2	-75.53	66.28	10325.8	4813.25	8493.81	4807.07	6282.04	4981.44	4735.84	10434.3	-108.465
66.38	17263.8	5180.96	15212.4	5021.01	6525.59	5521.06	4961.74	17614	-350.269	66.28	13972.1	4513.95	6846.27	4655.18	11167.9	4806.47	4453.22	14176.9	-204.746	66.28	13999.8	5139.03	8683.72	5185.33	9627.35	5471.32	5052.5	13896.8	103.072	66.18	10647.7	4799.73	9041.46	4797.38	6081.64	4940.62	4718.16	10788.2	-140.479
66.28	17067.2	5157.06	14669.6	4983.76	6827.45	5400.04	4921.45	17352.2	-284.995	66.18	13722.5	4487.79	7256.99	4644.77	10626	4731.92	4423.87	14051.9	-329.419	66.18	14255.2	5114.48	9285.39	5167.23	9158.08	5393.61	5023.36	14025.4	229.855	66.08	11024.7	4785.39	9576.52	4788.69	5878.64	4899.49	4699.33	11131.4	-106.677
66.18	16614.5	5136.55	13939.1	4947.61	7170	5287	4882.03	16952.1	-337.605	66.08	13604.3	4462.38	7688.96	4639.27	10016.3	4661.24	4395.03	13888	-283.738	66.08	14057.2	5090.01	9904.28	5150.87	8650.7	5318.18	4993.93	14138.3	-81.1016	65.98	11423.5	4770.35	10069.3	4781.86	5680.83	4858.3	4679.41	11443	-19.5055
66.08	16308.5	5120.5	13075.4	4912.77	7544.91	5182.54	4843.65	16461.5	-152.976	65.98	13270.2	4437.81	8124.13	4640.45	9370.7	4594.71	4366.73	13700.9	-430.636	65.98	13947.9	5065.46	10512	5136.83	8132.52	5245.32	4964.01	14236.1	-288.182	65.88	11673.3	4754.65	10486.7	4777.94	5494.14	4817.22	4658.41	11697	-23.6507
65.98	15804.6	5110.27	12133.9	4879.34	7939.45	5086.84	4806.41	15924.1	-119.511	65.88	13360.9	4413.63	8539.63	4650.17	8717.12	4532	4338.52	13498.5	-137.549	65.88	14288.9	5040.85	11074.6	5126.26	7626.4	5175.36	4933.57	14309.2	-20.3294	65.78	11970.4	4738.51	10795.4	4778.43	5322.82	4776.54	4636.5	11865.7	104.716
65.88	15343.2	5107.9	11165.1	4847.5	8336.62	4999.91	4770.42	15375.4	-32.1455	65.78	13701.4	4389.85	8909.56	4671.56	8079.44	4473.06	4310.35	13282.1	419.366	65.78	14644.9	5016.65	11554.9	5121.2	7150.36	5108.9	4903.03	14339.9	305.011	65.68	12019.9	4722.27	10966.5	4785.26	5169.46	4736.6	4613.93	11924.4	95.5006
65.78	14944.3	5115.96	10212	4817.13	8715.03	4921.27	4735.55	14839.2	105.048	65.68	13523.6	4366.7	9206.41	4708.93	7476.73	4418.02	4282.41	13047.1	476.467	65.68	14286.2	4992.96	11914.4	5124.04	6716.76	5046.06	4872.41	14304.6	-18.3461	65.58	11970.4	4706.32	10981.4	4800.75	5035.18	4697.77	4591.03	11857.3	113.097
65.68	14731.3	5138.39	9308.93	4788.37	9050.12	4850.51	4701.88	14328.8	402.499	65.58	13080	4344.26	9403.66	4767.54	6922.73	4366.73	4254.74	12786	294.031	65.58	14030.7	4969.79	12118.8	5137.92	6332.76	4986.75	4841.64	14179.5	-148.77	65.48	11861.2	4691.16	10836.5	4827.53	4919.9	4660.41	4568.16	11662.9	198.265
65.58	14284.9	5180.55	8480.85	4761.35	9315.56	4787.11	4669.48	13847.5	437.364	65.48	12720.4	4322.86	9480.64	4854.08	6426.43	4319.22	4227.56	12493	227.46	65.48	14039.9	4947.69	12145.8	5167.5	6001.56	4931.27	4811.15	13949.2	90.7295	65.38	11508.2	4677.35	10544.6	4868.51	4822.61	4624.94	4545.73	11355.1	153.112
65.48	13675.7	5249.73	7743.92	4736.41	9486.42	4730.68	4638.62	13392.7	283.049	65.38	12403	4303.08	9427.35	4976.67	5992.45	4275.74	4201.4	12169.7	233.261	65.38	13706.8	4927.35	11989.9	5218.77	5722.75	4880	4781.49	13612.8	94.0658	65.28	11153.5	4665.5	10131.2	4926.66	4741.7	4591.68	4524.13	10960.2	193.327
65.38	12814.8	5354.91	7105.59	4713.55	9543.21	4680.47	4609.22	12960.8	-146.033	65.28	11922.9	4285.25	9246.76	5144.12	5621.19	4236.16	4176.42	11827.8	95.1263	65.28	13240	4909.22	11664.1	5298.57	5492.84	4832.9	4752.87	13186.2	53.7954	65.18	10596.2	4656.28	9628.69	5004.74	4675.18	4560.89	4503.68	10511.1	85.1748
65.28	12551.7	5507.24	6566.28	4692.89	9476.93	4635.78	4581.25	12554.1	-2.46182	65.18	11458.3	4269.5	8954.09	5365.63	5309.74	4200.14	4152.55	11488.9	-30.5553	65.18	12536.2	4893.76	11196.7	5414.79	5306.48	4789.84	4725.43	12699.8	-163.591	65.08	10026.2	4650.44	9071.15	5105.07	4620.95	4532.77	4484.62	10041.9	-15.672
65.18	12386.6	5719.87	6120.75	4674.44	9291.45	4595.82	4554.54	12184.2	202.404	65.08	11120.5	4255.99	8573.03	5650.45	5052.87	4167.25	4129.69	11180.8	-60.3589	65.08	12066.4	4881.68	10624.2	5576.17	5157.56	4750.78	4699.43	12192.7	-126.274	64.98	9520.11	4648.81	8490.2	5229.15	4576.9	4507.3	4467.05	9584.15	-64.035
65.08	12195.6	6007.65	5760.01	4658.41	9002.56	4559.9	4529.01	11872.5	323.107	64.98	10966.1	4244.98	8130.9	6007.05	4844.01	4137.04	4107.66	10933.3	32.7444	64.98	11709	4873.65	9985.45	5791.39	5039.52	4715.38	4674.82	11706.1	2.86948	64.88	9029.64	4652.47	7913.2	5377.36	4541.04	4484.37	4450.96	9164.6	-134.968
64.98	11730.8	6386.12	5472.63	4644.87	8633.45	4527.2	4504.33	11647	83.8315	64.88	10937	4236.92	7654.76	6442.17	4675.97	4109.05	4086.28	10773.7	163.214	64.88	11434.3	4870.67	9316.87	6068.42	4946.19	4683.31	4651.57	11279.2	155.087	64.78	8704.93	4662.83	7362.16	5548.6	4511.56	4463.73	4436.17	8804.2	-99.2626
64.88	11370.9	6870.5	5246.46	4634.17	8210.29	4497.01	4480.27	11537.4	-166.443	64.78	10748.5	4232.56	7168.99	6959.68	4541.58	4082.86	4065.37	10724.2	24.3225	64.78	11022.3	4873.95	8649.97	6413.23	4871.88	4653.99	4629.38	10945.5	76.8449	64.68	8428.18	4681.92	6853.46	5740.18	4486.92	4445.05	4422.48	8517.62	-89.4346
64.78	11496.3	7473.88	5069.58	4626.87	7758.33	4468.61	4456.49	11571.3	-74.9661	64.68	10588.1	4232.92	6693.99	7559.28	4434.03	4057.92	4044.61	10799.7	-211.643	64.68	10802.4	4885.4	8010.47	6828.81	4811.85	4626.91	4608.02	10731.4	71.0346	64.58	8198.67	4712.55	6397.9	5947.56	4465.83	4428	4409.63	8313.32	-114.646
64.68	11821.6	8205.05	4930.96	4623.73	7299.79	4441.21	4432.54	11770.6	51.0297	64.58	10765.7	4239.57	6245.67	8235.49	4347.22	4033.73	4023.69	11006.9	-241.239	64.58	10684.3	4907.84	7417.7	7313.86	4762.27	4601.66	4587.28	10654.2	30.1339	64.48	8097.92	4758.65	6001.12	6164.41	4447.33	4412.3	4397.45	8194.02	-96.1017
64.58	12363	9066.33	4820.97	4625.99	6852.91	4414.01	4407.87	12148.7	214.25	64.48	11135.1	4254.75	5835.31	8976.76	4275.94	4009.78	4002.27	11343.5	-208.387	64.48	10636.6	4945.09	6884.52	7861.46	4720.12	4577.75	4566.91	10721.3	-84.6847	64.38	7900.72	4825.2	5664.08	6382.29	4430.51	4397.5	4385.58	8157.27	-256.549
64.48	12730.5	10051.5	4731.56	4635.5	6431.62	4386.23	4381.93	12708.6	21.8586	64.38	11666.1	4281.47	5469.57	9764.75	4215.72	3985.44	3979.88	11797.4	-131.361	64.38	10784.6	5002	6417.52	8458.01	4682.81	4554.45	4546.36	10929.4	-144.713	64.28	8148.68	4918.45	5384.13	6590.97	4414.62	4383.18	4373.67	8196.68	-48.0007
64.38	13213.6	11143.7	4656.28	4654.91	6045.52	4357.14	4354.16	13440.9	-227.324	64.28	12250.2	4323.65	5151.02	10574.2	4162.91	3960.08	3956	12347.9	-97.6805	64.28	11201.4	5084.94	6018.12	9083.05	4648.38	4531.16	4525.18	11264.9	-63.5341	64.18	8433.13	5046.11	5156.21	6778.87	4399.2	4369.07	4361.54	8303.3	129.824
64.28	14203.8	12314.7	4590.23	4687.98	5700.28	4326.22	4324.18	14322.7	-118.9	64.18	12922.6	4386.36	4878.87	11373.2	4114.63	3933.15	3930.18	12965.5	-42.924	64.18	11680.4	5201.89	5683.6	9709.08	4615.48	4507.4	4503.02	11705.4	-24.9892	64.08	8498.24	5216.85	4973.55	6933.37	4383.77	4354.83	4348.9	8466.76	31.4744
64.18	15108.6	13523.9	4529.85	4739.57	5397.99	4293.12	4291.74	15317.5	-208.906	64.08	13854	4476.01	4650.02	12124.1	4068.92	3904.37	3902.23	13614.5	239.505	64.08	12091.8	5362.04	5408.05	10301.8	4582.87	4482.56	4479.37	12219.8	-127.984	63.98	8856.74	5439.86	4828.63	7042.02	4367.84	4340.02	4335.38	8676.83	179.909
64.08	16033.4	14718.3	4472.11	4815.13	5137.33	4257.13	4256.2	16375.2	-341.764	63.98	14504.2	4600.17	4459.95	12784.8	4024.64	3873.86	3872.34	14254.1	250.133	63.98	12824.1	5575.76	5183.77	10821.5	4549.73	4456.18	4453.89	12771.4	52.7001	63.88	9254.92	5724.71	4714.43	7094.83	4351.41	4324.69	4321.09	8925.7	329.217
63.98	17372.9	15834.1	4414.95	4921.12	4914.92	4217.77	4217.16	17434.2	-61.327	63.88	14740.5	4766.75	4303.03	13311.4	3980.88	3841.59	3840.51	14841.6	-101.078	63.88	13515.3	5854.07	5002.6	11226.4	4515.73	4428.2	4426.57	13320.7	194.608	63.78	9329.98	6079.75	4624.34	7085.73	4334.44	4308.8	4306.02	9208.96	121.015
63.88	18462.4	16799.8	4357.25	5064.88	4726.31	4175.06	4174.66	18424.6	37.7899	63.78	15292.4	4983.58	4173.4	13662.6	3937.08	3807.58	3806.82	15336.9	-44.5578	63.78	13920.4	6207.42	4856.37	11477	4480.7	4398.6	4397.45	13830.3	90.0647	63.68	9613.77	6510.87	4552.47	7014.03	4316.73	4292.17	4290.04	9526.1	87.6684
63.78	19374.1	17541.1	4298.2	5253.55	4566.15	4128.92	4128.66	19273.3	100.763	63.68	15821.4	5257.76	4065.71	13806.8	3893.13	3772.18	3771.65	15709	112.351	63.68	14323.3	6644.35	4737.58	11544.7	4444.62	4367.46	4366.65	14272.1	51.1395	63.58	9897.74	7020.36	4494	6884.8	4298.25	4274.74	4273.12	9879.66	18.078
63.68	20330.5	17991.1	4237.7	5493.8	4429.38	4079.74	4079.57	19913.4	417.063	63.58	16138.8	5594.34	3975.13	13728.4	3849.05	3735.67	3735.3	15941.3	197.44	63.58	14538.6	7170.05	4639.68	11418.7	4407.53	4334.9	4334.35	14633.5	-94.8806	63.48	10294.1	7605.57	4445.16	6707.56	4279.01	4256.54	4255.31	10272.6	21.5511
63.58	20587.9	18102.6	4176.27	5790.95	4311.63	4028.39	4028.29	20296.7	291.211	63.48	16290.3	5995.18	3897.5	13431.2	3804.83	3698.25	3698	16035	255.368	63.48	15018.7	7784.88	4557.47	11109.8	4369.73	4301.28	4300.9	14919.6	99.1066	63.38	10592.8	8257.46	4402.87	6494.02	4258.87	4237.39	4236.48	10704.7	-111.921
63.48	20554	17860	4114.59	6147.5	4209.15	3975.79	3975.73	20404.1	149.914	63.38	16139	6458.02	3829.6	12938.6	3760.71	3660.29	3660.12	16006.7	132.274	63.38	15130.3	8482.57	4486.71	10646.7	4331.4	4266.79	4266.53	15148	-17.71	63.28	10903.4	8959.85	4364.76	6256.39	4237.61	4217.11	4216.42	11170	-266.626
63.38	20199.6	17283.4	4053.37	6561.99	4118.82	3922.8	3922.76	20249.3	-49.7374	63.28	16065.3	6975.69	3769.22	12287.3	3717.16	3622.37	3622.25	15882.7	182.634	63.28	15183.5	9248.95	4423.92	10068.4	4292.45	4231.39	4231.21	15340.3	-156.816	63.18	11482	9689.22	4329.11	6006.19	4215.11	4195.54	4195.03	11655	-173.052
63.28	19755.6	16423.7	3993.38	7028.25	4038.31	3870.31	3870.29	19872.8	-117.231	63.18	15634.7	7535.03	3714.7	11520.8	3674.59	3584.95	3584.88	15690.6	-55.8949	63.18	15626.9	10061.5	4366.53	9417.1	4252.84	4195.06	4194.94	15513.3	113.673	63.08	11952.1	10414.6	4294.74	5753.52	4191.26	4172.58	4172.21	12137.9	-185.762
63.18	19334.1	15349.8	3934.97	7534.26	3965.56	3818.78	3818.77	19328.3	5.79691	63.08	15154.1	8116.44	3664.62	10683.2	3633.08	3548.19	3548.14	15453	-298.867	63.08	15848	10889.5	4313.11	8732.47	4212.98	4158.23	4158.15	15673.7	174.286	62.98	12496.9	11098.5	4260.79	5506.73	4165.98	4148.15	4147.88	12588.6	-91.72
63.08	18869.9	14136.5	3878.53	8062.23	3899.08	3768.66	3768.65	18670.4	199.443	62.98	15074.3	8694.13	3617.94	9815	3592.64	3512.13	3512.1	15183.4	-109.096	62.98	15656.1	11693.8	4262.47	8048.67	4172.95	4121.02	4120.97	15815	-158.942	62.88	12908.2	11697.9	4226.77	5272.4	4139.29	4122.27	4122.07	12970.3	-62.0805
62.98	18151.9	12855.3	3824.44	8588.64	3837.93	3720.39	3720.38	17945.1	206.752	62.88	14818.9	9237.08	3574.14	8951.92	3553.51	3477.06	3477.04	14885.5	-66.6166	62.88	15568.1	12427.8	4213.62	7392.88	4132.66	4083.34	4083.3	15917.1	-349.04	62.78	13167.8	12168.1	4192.58	5055.41	4111.44	4095.18	4095.04	13242.6	-74.7888
62.88	17116.4	11568.9	3772.94	9084.44	3781.41	3674.27	3674.27	17184.9	-68.4966	62.78	14299.5	9709.64	3532.53	8122.74	3515.48	3442.8	3442.78	14552	-252.564	62.78	15762.7	13040.9	4166.16	6785.55	4092.29	4045.39	4045.37	15948.8	-186.019	62.68	13332.6	12467.5	4158.2	4858.79	4082.63	4067.09	4066.99	13366.3	-33.6477
62.78	16199.5	10329.1	3724.08	9516.16	3728.9	3630.38	3630.38	16407.1	-207.585	62.68	14150.8	10074.8	3492.68	7349.55	3478.47	3409.29	3409.28	14167.6	-16.842	62.68	15861.6	13482.2	4119.76	6239.98	4051.92	4007.27	4007.26	15872.1	-10.5417	62.58	13460.8	12565.6	4123.94	4684.21	4053.33	4038.47	4038.4	13311.9	148.85
62.68	15689.6	9175.32	3678.02	9848.73	3680.12	3588.94	3588.94	15615.4	74.1963	62.58	13768.7	10298.8	3454.72	6648.02	3442.81	3376.88	3376.88	13713.8	54.9254	62.58	15957.5	13709.1	4074.44	5763.28	4011.82	3969.28	3969.27	15650.8	306.697	62.48	13237.7	12449.8	4090.2	4532.03	4024.06	4009.84	4009.79	13066.8	170.903
62.58	14890	8134.74	3634.88	10049.7	3634.92	3550.09	3550.09	14804	86.0204	62.48	13099	10357.5	3418.59	6027.11	3408.6	3345.71	3345.71	13174.7	-75.7355	62.48	15291.3	13695.6	4030.29	5356.94	3972.27	3931.68	3931.68	15260	31.2628	62.38	12804.9	12129.7	4057.4	4401.52	3995.3	3981.7	3981.66	12639	165.982
62.48	13945.4	7222.75	3594.73	10095.7	3593.14	3513.92	3513.92	13964.6	-19.2275	62.38	12651	10241.7	3384.34	5490.05	3375.97	3315.92	3315.92	12544.3	106.642	62.38	14782.4	13439.7	3987.69	5018.38	3933.77	3895.02	3895.01	14694.5	87.9331	62.28	12278.4	11634	4026.01	4291.24	3967.6	3954.56	3954.54	12055.2	223.162
62.38	12804	6444.48	3557.66	9978.18	3554.79	3480.57	3480.57	13093.4	-289.445	62.28	11899.9	9960.64	3352.26	5035.55	3345.29	3287.88	3287.88	11830.1	69.8194	62.28	14165	12964.1	3947.18	4742.01	3896.95	3859.9	3859.89	13970.5	194.532	62.18	11581.1	11003.6	3996.56	4199.37	3941.52	3929.03	3929.01	11354.1	227.005
62.28	11667.3	5796.56	3523.76	9706.05	3519.84	3450.14	3450.14	12195.8	-528.484	62.18	11129.7	9538.83	3322.58	4658.64	3316.82	3261.89	3261.89	11051.2	78.486	62.18	13308.3	12310	3909.55	4520.7	3862.65	3827.2	3827.2	13121.3	187	62.08	10777.7	10284.1	3969.48	4123.8	3917.53	3905.54	3905.53	10578.3	199.392
62.18	11032	5269.24	3492.91	9302.95	3488.13	3422.53	3422.53	11285.7	-253.67	62.08	10270.8	9010.28	3295.49	4351.83	3290.78	3238.17	3238.17	10233.9	36.9606	62.08	12059.1	11527.9	3875.07	4346.09	3831.19	3797.24	3797.23	12188.5	-129.38	61.98	9834.84	9519.22	3945.1	4062.4	3896	3884.49	3884.48	9769.28	65.554
62.08	10387.5	4848.92	3465.11	8801.53	3459.61	3397.76	3397.76	10381.9	5.62288	61.98	9252.96	8412.28	3271.22	4106.38	3267.44	3217.01	3217.01	9406.29	-153.324	61.98	10930.6	10669	3843.72	4209.69	3802.59	3770.05	3770.05	11214.9	-284.264	61.88	8785.1	8747.98	3923.63	4013.04	3877.15	3866.09	3866.08	8963.55	-178.446
61.98	9427.04	4519.81	3440.13	8236.87	3434.05	3375.63	3375.63	9503.99	-76.9443	61.88	8341.78	7780.44	3249.82	3912.97	3246.85	3198.47	3198.47	8594.65	-252.875	61.88	10363.2	9781.38	3815.81	4104.09	3777.21	3745.98	3745.98	10240.5	122.651	61.78	7938.09	8002.55	3905.07	3973.73	3861.01	3850.38	3850.38	8191.24	-253.141
61.88	8619.75	4265.86	3417.72	7642.24	3411.14	3355.88	3355.88	8669.33	-49.5759	61.78	7493.41	7146.06	3231.14	3762.36	3228.88	3182.44	3182.44	7821.14	-327.728	61.78	9224.91	8905.77	3791.3	4022.61	3755	3725.02	3725.02	9299.6	-74.6936	61.68	7165.79	7307.69	3889.34	3942.66	3847.53	3837.3	3837.3	7475.34	-309.55
61.78	7874.33	4072.35	3397.99	7047.05	3391.02	3338.66	3338.66	7892.43	-18.1036	61.68	6932.31	6534.81	3214.88	3646.01	3213.25	3168.62	3168.62	7103.1	-170.786	61.68	8411.72	8074.79	3769.98	3959.6	3735.8	3707	3707	8419.19	-7.47089	61.58	6500.09	6680.4	3876.09	3918.12	3836.36	3826.51	3826.51	6831.44	-331.347
61.68	7031.69	3926.02	3380.8	6475.08	3373.5	3323.83	3323.83	7183.9	-152.214	61.58	6553.2	5966.34	3200.74	3556.47	3199.67	3156.76	3156.76	6452.96	100.239	61.58	7443.45	7312.39	3751.56	3910.54	3719.33	3691.63	3691.63	7618.93	-175.485	61.48	6091.44	6130.41	3864.87	3898.55	3827.07	3817.58	3817.58	6268.17	-176.73
61.58	6613.7	3815.48	3365.79	5944.13	3358.23	3311.05	3311.05	6550.49	63.2085	61.48	5979.5	5454.21	3188.55	3487.57	3187.97	3146.67	3146.67	5878.3	101.193	61.48	6743.54	6634.33	3736.04	3872.2	3705.61	3678.95	3678.95	6911.33	-167.797	61.38	5749.25	5661.12	3855.26	3882.74	3819.26	3810.11	3810.11	5788.05	-38.7963
61.48	6204.54	3731.68	3352.79	5466.46	3345.01	3300.14	3300.14	5995.53	209.016	61.38	5370.92	5005.94	3177.87	3434.11	3177.72	3137.95	3137.95	5381.79	-10.8773	61.38	6145.27	6048.09	3722.99	3841.82	3694.22	3668.54	3668.54	6301.49	-156.224	61.28	5545.37	5270.77	3846.99	3869.78	3812.66	3803.84	3803.84	5388.68	156.689
61.38	5660.5	3667.56	3341.59	5048.88	3333.65	3290.92	3290.92	5518.92	141.571	61.28	5195.46	4624.06	3168.53	3392.18	3168.77	3130.44	3130.44	4962.22	233.235	61.28	5670.15	5554.49	3712.03	3817.35	3684.8	3660.05	3660.05	5788.52	-118.37	61.18	5216.6	4953.75	3839.87	3859.04	3807.11	3798.59	3798.59	5064	152.599
61.28	5207.35	3617.7	3331.94	4693.42	3323.87	3283.14	3283.14	5117.51	89.8398	61.18	4909.12	4307.14	3160.61	3359.04	3161.19	3124.23	3124.23	4615.3	293.817	61.18	5402.2	5148.9	3702.68	3797.17	3676.86	3653	3653	5366.61	35.5891	61.08	4829.42	4701.81	3833.67	3850	3802.37	3794.14	3794.14	4805.42	24.0027
61.18	4760	3578.3	3323.78	4398.4	3315.62	3276.75	3276.75	4785.85	-25.8468	61.08	4384.96	4050.33	3153.95	3332.46	3154.82	3119.16	3119.16	4334.09	50.8709	61.08	5183.8	4823.06	3694.55	3780.12	3670.06	3647.03	3647.03	5026.69	157.108	60.98	4782.95	4505.55	3828.31	3842.35	3798.38	3790.43	3790.43	4603.31	179.643
61.08	4442.27	3546.44	3316.84	4159.11	3308.62	3271.49	3271.49	4516.55	-74.2807	60.98	4073.21	3846.67	3148.27	3310.67	3149.4	3114.97	3114.97	4110.1	-36.893	60.98	5045.44	4566.65	3687.44	3765.47	3664.17	3641.94	3641.94	4757.9	287.535	60.88	4549.93	4355.37	3823.78	3835.93	3795.13	3787.45	3787.45	4447.88	102.041
60.98	4424.81	3519.93	3310.76	3968.91	3302.5	3266.99	3266.99	4301.12	123.689	60.88	3897.18	3688.3	3143.45	3292.5	3144.82	3111.55	3111.55	3934.41	-37.2285	60.88	4770.99	4368.49	3681.15	3752.68	3659.02	3637.54	3637.54	4548.7	222.291	60.78	4346.31	4241.98	3819.91	3830.46	3792.46	3785.02	3785.02	4329.74	16.5731
60.88	4452.37	3497.29	3305.3	3820.39	3297.02	3263.04	3263.04	4130.88	321.482	60.78	3913.05	3567.22	3139.36	3277.09	3140.94	3108.78	3108.78	3798.26	114.79	60.78	4566.06	4217.66	3675.58	3741.41	3654.52	3633.76	3633.76	4387.9	178.163	60.68	4308.71	4157.06	3816.47	3825.66	3790.16	3782.96	3782.96	4240.48	68.2334
60.78	4346.86	3477.54	3300.33	3706.13	3292.06	3259.5	3259.5	3997.55	349.303	60.68	3830.3	3475.76	3135.77	3263.69	3137.53	3106.43	3106.43	3693.47	136.828	60.68	4442.79	4104.21	3670.71	3731.49	3650.64	3630.56	3630.56	4265.36	177.426	60.58	4249.16	4093.76	3813.48	3821.48	3788.23	3781.25	3781.25	4173.19	75.972
60.68	4101.72	3460.03	3295.78	3619.2	3287.52	3256.3	3256.3	3893.62	208.101	60.58	3682.2	3407.09	3132.43	3251.71	3134.34	3104.25	3104.25	3612.83	69.3711	60.58	4261.4	4019.55	3666.55	3722.82	3647.42	3627.98	3627.98	4172.38	89.0178	60.48	4186.49	4046.38	3810.78	3817.73	3786.52	3779.77	3779.77	4122.12	64.37
60.58	3896.8	3444.5	3291.74	3553.64	3283.52	3253.56	3253.56	3812.72	84.0823	60.48	3786.24	3355.6	3129.27	3240.85	3131.32	3102.19	3102.19	3550.49	235.755	60.48	4070.47	3956.28	3662.83	3715.03	3644.56	3625.75	3625.75	4101.46	-30.9892	60.38	4197.56	4010.49	3808.25	3814.29	3784.94	3778.39	3778.39	4082.8	114.76
60.48	3705.87	3430.67	3288.22	3504.34	3280.05	3251.28	3251.28	3749.46	-43.5885	60.38	3687.87	3316.89	3126.37	3231.01	3128.55	3100.32	3100.32	3501.86	186.015	60.38	4234.33	3908.64	3659.43	3707.95	3641.98	3623.75	3623.75	4046.75	187.583	60.28	4168.61	3982.86	3805.91	3811.13	3783.49	3777.13	3777.13	4051.99	116.628
60.38	3739.82	3418.29	3285.16	3467.12	3277.04	3249.38	3249.38	3699.46	40.3591	60.28	3580.32	3287.48	3123.72	3222.06	3126	3098.64	3098.64	3463.32	117	60.28	4194.08	3872.26	3656.3	3701.49	3639.61	3621.95	3621.95	4003.83	190.248	60.18	4095.1	3961.13	3803.77	3808.27	3782.19	3776.03	3776.03	4027.28	67.8202
60.28	3722.99	3407.16	3282.49	3438.73	3274.44	3247.83	3247.83	3659.32	63.6731	60.18	3520.51	3264.71	3121.26	3213.85	3123.63	3097.11	3097.11	3432.13	88.3744	60.18	4125.45	3843.81	3653.3	3695.45	3637.33	3620.2	3620.2	3969.3	156.155	60.08	4011.1	3943.56	3801.78	3805.63	3780.99	3775.01	3775.01	4006.93	4.16892
60.18	3569.82	3396.99	3280.04	3416.59	3272.06	3246.45	3246.45	3626.33	-56.5148	60.08	3425.29	3246.77	3119.08	3206.4	3121.53	3095.8	3095.8	3406.38	18.9087	60.08	4175.93	3820.98	3650.43	3689.82	3635.13	3618.52	3618.52	3940.82	235.11	59.98	4037.23	3929	3799.95	3803.22	3779.92	3774.1	3774.1	3989.77	47.4665
60.08	3628.59	3387.53	3277.64	3398.8	3269.74	3245.07	3245.07	3598.49	30.1029	59.98	3418.45	3232.23	3117.1	3199.58	3119.62	3094.65	3094.65	3384.59	33.8667	59.98	3950.86	3802.28	3647.81	3684.67	3633.15	3617.02	3617.02	3916.85	34.0058	59.88	4014.65	3916.67	3798.3	3801.05	3778.98	3773.33	3773.33	3975	39.647
59.98	3687.58	3378.76	3275.36	3384.14	3267.53	3243.76	3243.76	3574.52	113.055	59.88	3422.13	3220.14	3115.29	3193.31	3117.86	3093.62	3093.62	3365.74	56.3976	59.88	3948.79	3786.53	3645.38	3679.92	3631.31	3615.65	3615.65	3896.19	52.6035	59.78	3943.74	3906.04	3796.83	3799.12	3778.19	3772.7	3772.7	3962.07	-18.3309
59.88	3641.24	3370.63	3273.19	3371.8	3265.46	3242.52	3242.52	3553.51	87.7212	59.78	3375.82	3209.89	3113.68	3187.57	3116.3	3092.75	3092.75	3349.18	26.6382	59.78	3987.06	3772.91	3643.06	3675.47	3629.55	3614.34	3614.34	3877.97	109.09	59.68	3870.27	3896.67	3795.47	3797.34	3777.47	3772.14	3772.14	3950.54	-80.2766
59.78	3585.42	3363.02	3271.07	3361.09	3263.43	3241.29	3241.29	3534.73	50.6944	59.68	3249	3201.05	3112.26	3182.34	3114.93	3092.04	3092.04	3334.44	-85.4456	59.68	4026.01	3760.93	3640.87	3671.34	3627.9	3613.12	3613.12	3861.69	164.32	59.58	3904.59	3888.35	3794.26	3795.75	3776.87	3771.68	3771.68	3940.19	-35.5992
59.68	3569.53	3355.93	3269.05	3351.67	3261.5	3240.13	3240.13	3517.78	51.7568	59.58	3158.99	3193.31	3111.02	3177.56	3113.72	3091.47	3091.47	3321.18	-162.194	59.58	4037.67	3750.19	3638.75	3667.41	3626.28	3611.91	3611.91	3846.9	190.765	59.48	3859.85	3880.86	3793.14	3794.29	3776.33	3771.28	3771.28	3930.79	-70.9405
59.58	3513.41	3349.38	3267.2	3343.33	3259.74	3239.08	3239.08	3502.39	11.0225	59.48	3186.75	3186.46	3109.94	3173.19	3112.66	3091.03	3091.03	3309.16	-122.406	59.48	3925.75	3740.42	3636.67	3663.67	3624.67	3610.7	3610.7	3833.34	92.4156	59.38	3924.5	3874.05	3792.08	3792.92	3775.82	3770.9	3770.9	3922.17	2.3334
59.48	3495.11	3343.29	3265.45	3335.83	3258.1	3238.12	3238.12	3488.3	6.81282	59.38	3213.34	3180.32	3108.98	3169.16	3111.72	3090.67	3090.67	3298.16	-84.815	59.38	3947.2	3731.49	3634.65	3660.12	3623.11	3609.51	3609.51	3820.84	126.361	59.28	3897.21	3867.82	3791.07	3791.64	3775.33	3770.55	3770.55	3914.22	-17.0137
59.38	3508.66	3337.56	3263.76	3328.98	3256.5	3237.18	3237.18	3475.26	33.3995	59.28	3229.71	3174.76	3108.08	3165.42	3110.84	3090.36	3090.36	3288.02	-58.3139	59.28	3935.37	3723.36	3632.79	3656.83	3621.67	3608.43	3608.43	3809.34	126.027	59.18	3836.42	3862.12	3790.12	3790.45	3774.89	3770.23	3770.23	3906.9	-70.488
59.28	3560.08	3332.2	3262.14	3322.71	3254.98	3236.28	3236.28	3463.19	96.8841	59.18	3180.36	3169.6	3107.16	3161.84	3109.93	3089.99	3089.99	3278.56	-98.1999	59.18	3860.65	3715.95	3631.07	3653.8	3620.36	3607.47	3607.47	3798.76	61.8961	59.08	3841.69	3856.84	3789.2	3789.3	3774.44	3769.9	3769.9	3900.08	-58.3942
59.18	3487.04	3327.09	3260.51	3316.87	3253.45	3235.34	3235.34	3451.89	35.156	59.08	3238.44	3164.75	3106.19	3158.38	3108.96	3089.54	3089.54	3269.65	-31.206	59.08	3853.27	3709.11	3629.43	3650.94	3619.1	3606.55	3606.55	3788.92	64.3489	58.98	3883.37	3851.95	3788.31	3788.21	3774.01	3769.58	3769.58	3893.74	-10.3739
59.08	3577.85	3322.17	3258.85	3311.37	3251.89	3234.34	3234.34	3441.25	136.596	58.98	3327.94	3160.24	3105.22	3155.09	3108	3089.08	3089.08	3261.31	66.6288	58.98	3852.56	3702.82	3627.92	3648.29	3617.95	3605.72	3605.72	3779.8	72.7578	58.88	3902.72	3847.39	3787.41	3787.13	3773.55	3769.23	3769.23	3887.79	14.924
58.98	3583.66	3317.56	3257.26	3306.28	3250.4	3233.39	3233.39	3431.32	152.345	58.88	3229.41	3156.05	3104.28	3151.97	3107.06	3088.62	3088.62	3253.5	-24.0853	58.88	3809.15	3697.04	3626.51	3645.83	3616.89	3604.98	3604.98	3771.34	37.8063	58.78	3941.18	3843.09	3786.5	3786.06	3773.05	3768.84	3768.84	3882.18	58.9987
58.88	3420.31	3313.27	3255.81	3301.63	3249.05	3232.56	3232.56	3422.09	-1.78065	58.78	3224.18	3152.16	3103.38	3149.02	3106.15	3088.18	3088.18	3246.18	-22.0048	58.78	3801.52	3691.71	3625.21	3643.55	3615.92	3604.31	3604.31	3763.47	38.0428	58.68	3903.56	3839.05	3785.58	3785	3772.54	3768.42	3768.42	3876.9	26.6604
58.78	3384.11	3309.25	3254.44	3297.31	3247.78	3231.77	3231.77	3413.45	-29.3443	58.68	3148.95	3148.64	3102.61	3146.33	3105.38	3087.85	3087.85	3239.42	-90.4664	58.68	3738.93	3686.77	3623.99	3641.4	3615.01	3603.68	3603.68	3756.12	-17.188	58.58	3878.29	3835.32	3784.74	3784.02	3772.08	3768.06	3768.06	3871.98	6.30833
58.68	3408.23	3305.46	3253.13	3293.31	3246.57	3231.04	3231.04	3405.36	2.87123	58.58	3048.19	3145.51	3102.02	3143.94	3104.78	3087.68	3087.68	3233.21	-185.021	58.58	3782.34	3682.2	3622.85	3639.41	3614.18	3603.12	3603.12	3749.27	33.0723	58.48	3794.84	3831.93	3784.03	3783.19	3771.73	3767.81	3767.81	3867.46	-72.617
58.58	3496.38	3301.92	3251.92	3289.61	3245.46	3230.37	3230.37	3397.79	98.5896	58.48	3062	3142.62	3101.47	3141.69	3104.22	3087.54	3087.54	3227.39	-165.396	58.48	3744.65	3678.02	3621.86	3637.61	3613.46	3602.68	3602.68	3742.92	1.72787	58.38	3726.15	3828.85	3783.43	3782.49	3771.48	3767.65	3767.65	3863.29	-137.145
58.48	3468.76	3298.58	3250.77	3286.17	3244.41	3229.75	3229.75	3390.68	78.0777	58.38	3190.94	3139.88	3100.92	3139.54	3103.65	3087.37	3087.37	3221.89	-30.9509	58.38	3636.69	3674.2	3620.98	3635.98	3612.86	3602.33	3602.33	3737.03	-100.339	58.28	3793.41	3826	3782.89	3781.85	3771.27	3767.53	3767.53	3859.41	-65.9988
58.38	3352.11	3295.43	3249.67	3282.96	3243.41	3229.16	3229.16	3383.99	-31.8767	58.28	3264.74	3137.29	3100.34	3137.45	3103.07	3087.17	3087.17	3216.66	48.078	58.28	3642.24	3670.76	3620.27	3634.57	3612.41	3602.13	3602.13	3731.62	-89.3808	58.18	3838.32	3823.36	3782.4	3781.27	3771.09	3767.44	3767.44	3855.79	-17.4698
58.28	3331.13	3292.51	3248.69	3280.01	3242.51	3228.66	3228.66	3377.73	-46.6017	58.18	3201.57	3134.81	3099.74	3135.42	3102.44	3086.91	3086.91	3211.67	-10.099	58.18	3512.27	3667.66	3619.71	3633.35	3612.09	3602.06	3602.06	3726.64	-214.371	58.08	3824.07	3820.85	3781.89	3780.68	3770.9	3767.33	3767.33	3852.34	-28.2641
58.18	3265.71	3289.82	3247.82	3277.33	3241.74	3228.27	3228.27	3371.91	-106.2	58.08	3127.72	3132.46	3099.13	3133.47	3101.82	3086.65	3086.65	3206.93	-79.2061	58.08	3589.45	3664.8	3619.23	3632.24	3611.84	3602.04	3602.04	3722	-132.551	57.98	3841.87	3818.44	3781.34	3780.07	3770.65	3767.16	3767.16	3849.03	-7.15876
58.08	3329.93	3287.28	3247	3274.83	3241.01	3227.9	3227.9	3366.41	-36.4774	57.98	3080.88	3130.3	3098.6	3131.66	3101.28	3086.45	3086.45	3202.49	-121.608	57.98	3657.68	3662.11	3618.74	3631.17	3611.58	3602	3602	3717.6	-59.9186	57.88	3808.38	3816.18	3780.83	3779.49	3770.42	3767.01	3767.01	3845.91	-37.5287
57.98	3427.71	3284.68	3246.02	3272.28	3240.12	3227.36	3227.36	3361.02	66.6905	57.88	3086.74	3128.31	3098.13	3129.98	3100.78	3086.29	3086.29	3198.32	-111.585	57.88	3666.61	3659.61	3618.3	3630.18	3611.36	3601.99	3601.99	3713.47	-46.8577	57.78	3768.24	3814.08	3780.36	3778.97	3770.22	3766.89	3766.89	3842.98	-74.747
57.88	3616.45	3282.05	3244.92	3269.74	3239.12	3226.69	3226.69	3355.75	260.699	57.78	3200.45	3126.46	3097.7	3128.41	3100.34	3086.17	3086.17	3194.4	6.04439	57.78	3593.62	3657.13	3617.74	3629.11	3611.01	3601.85	3601.85	3709.43	-115.815	57.68	3782.79	3812.15	3779.96	3778.52	3770.08	3766.81	3766.81	3840.26	-57.4621
57.78	3530.16	3279.56	3243.87	3267.33	3238.15	3226.05	3226.05	3350.76	179.399	57.68	3133.34	3124.76	3097.33	3126.95	3099.94	3086.09	3086.09	3190.72	-57.3817	57.68	3714.24	3654.68	3617.1	3627.98	3610.57	3601.61	3601.61	3705.5	8.73957	57.58	3750.04	3810.39	3779.63	3778.15	3770.01	3766.81	3766.81	3837.74	-87.6974
57.68	3215.44	3277.25	3242.94	3265.14	3237.31	3225.52	3225.52	3346.09	-130.644	57.58	3062.77	3123.05	3096.86	3125.45	3099.45	3085.9	3085.9	3187.11	-124.348	57.58	3752.73	3652.35	3616.47	3626.89	3610.12	3601.36	3601.36	3701.75	50.9878	57.48	3719.57	3808.73	3779.32	3777.8	3769.94	3766.81	3766.81	3835.36	-115.79
57.58	3167.9	3275.15	3242.14	3263.16	3236.59	3225.1	3225.1	3341.75	-173.842	57.48	3254.44	3121.34	3096.32	3123.94	3098.89	3085.63	3085.63	3183.59	70.8405	57.48	3663.8	3650.14	3615.84	3625.82	3609.68	3601.1	3601.1	3698.17	-34.3688	57.38	3689.24	3807.17	3779.02	3777.47	3769.87	3766.81	3766.81	3833.09	-143.854
57.48	3243.01	3273.33	3241.54	3261.46	3236.08	3224.87	3224.87	3337.79	-94.7789	57.38	3219.53	3119.78	3095.85	3122.53	3098.4	3085.42	3085.42	3180.29	39.2386	57.38	3674.85	3647.99	3615.17	3624.75	3609.19	3600.8	3600.8	3694.71	-19.8609	57.28	3791.39	3805.69	3778.74	3777.15	3769.81	3766.81	3766.81	3830.94	-39.5518
57.38	3314.48	3271.71	3241.09	3259.98	3235.71	3224.78	3224.78	3334.14	-19.6647	57.28	3102.96	3118.32	3095.42	3121.22	3097.94	3085.24	3085.24	3177.17	-74.2098	57.28	3674.11	3645.88	3614.47	3623.66	3608.65	3600.44	3600.44	3691.35	-17.2426	57.18	3867.42	3804.29	3778.46	3776.85	3769.75	3766.81	3766.81	3828.9	38.5196
57.28	3328.61	3270.16	3240.65	3258.58	3235.35	3224.69	3224.69	3330.67	-2.06402	57.18	3083.3	3116.93	3095	3119.95	3097.5	3085.06	3085.06	3174.19	-90.8891	57.18	3787.43	3643.89	3613.8	3622.62	3608.14	3600.1	3600.1	3688.15	99.2798	57.08	3750.87	3802.95	3778.17	3776.54	3769.67	3766.8	3766.8	3826.94	-76.0624
57.18	3211.68	3268.5	3240.04	3257.07	3234.83	3224.42	3224.42	3327.18	-115.499	57.08	3059.45	3115.72	3094.7	3118.86	3097.18	3085	3085	3171.45	-112	57.08	3732.18	3642.04	3613.19	3621.66	3607.68	3599.81	3599.81	3685.15	47.0382	56.98	3759.16	3801.6	3777.82	3776.17	3769.53	3766.71	3766.71	3824.99	-65.8345
57.08	3438.29	3266.85	3239.38	3255.56	3234.25	3224.09	3224.09	3323.77	114.52	56.98	3056.24	3121.05	3100.89	3124.27	3103.34	3091.41	3091.41	3175.31	-119.062	56.98	3570.38	3640.3	3612.62	3620.76	3607.26	3599.55	3599.55	3682.29	-111.906	56.88	3807.28	3800.35	3777.51	3775.85	3769.41	3766.65	3766.65	3823.17	-15.8906
56.98	3340.49	3265.36	3238.84	3254.23	3233.79	3223.87	3223.87	3320.62	19.8676	56.88	3123.07	3126.43	3107.08	3129.73	3109.51	3097.82	3097.82	3179.28	-56.2056	56.88	3639.56	3638.68	3612.11	3619.94	3606.9	3599.34	3599.34	3679.61	-40.0548	56.78	3746.98	3799.21	3777.27	3775.59	3769.36	3766.65	3766.65	3821.48	-74.5021
56.88	3142.18	3263.95	3238.35	3252.98	3233.36	3223.67	3223.67	3317.62	-175.442	56.78	3152.52	3138.24	3119.66	3141.61	3122.06	3110.61	3110.61	3189.73	-37.2121	56.68		3735.94		3691.16	3666.62	3673.87	3661.68	3654.42	3654.42	56.68	3718.65	3798.14	3777.03	3775.34	3769.3	3766.65	3766.65	3819.87	-101.216
56.78	3187.55	3262.52	3237.78	3251.71	3232.87	3223.4	3223.4	3314.67	-127.123	56.68	3109.07	3154.92	3137.06	3158.35	3139.44	3128.22	3128.22	3205.11	-96.0394	56.68	3735.94	3691.16	3666.62	3673.87	3661.68	3654.42	3654.42	3730.07	5.86927	56.58	3834.32	3797.11	3776.81	3775.11	3769.25	3766.65	3766.65	3818.33	15.992

## Sheet: Figure 2e
Binding Energy (eV)	Counts					Backgnd.	Envelope	Binding Energy (eV)	Counts					Backgnd.	Envelope	Binding Energy (eV)	Counts					Backgnd.	Envelope	Binding Energy (eV)	Counts					Backgnd.	Envelope
	a.u.	a.u.	a.u.	a.u.	a.u.	a.u.	a.u.		a.u.	a.u.	a.u.	a.u.	a.u.	a.u.	a.u.		a.u.	a.u.	a.u.	a.u.	a.u.	a.u.	a.u.		a.u.	a.u.	a.u.	a.u.	a.u.	a.u.	a.u.
x=0.0		OL1	OL2	OH/Oads	H2O/CO32-			x=0.1		OL1	OL2	OH/Oads	H2O/CO32-			x=0.2		OL1	OL2	OH/Oads	H2O/CO32-			x=0.4		OL1	OL2	OH/Oads	H2O/CO32-
544.58	28594.3	28646.7	28646.7	28646.7	28646.7	28646.7	28646.7	544.58	27174.6	27085.5	27086.7	27101.3	27083.9	27077.3	27125.4	544.58	32401.7	32267.1	32268.9	32282.1	32265.4	32257	32312.4	544.48	32536.4	32529.4	32529.4	32529.4	32529.4	32529.4	32529.4
544.48	28465.9	28640.5	28640.5	28640.5	28640.5	28640.5	28640.5	544.48	27018.8	26975.3	26976.5	26991.3	26973.6	26967	27015.8	544.48	32075.9	32144.2	32146	32159.4	32142.5	32134	32190.2	544.38	32519.9	32502.3	32502.3	32502.3	32502.3	32502.3	32502.3
544.38	28580.3	28629.3	28629.3	28629.3	28629.3	28629.3	28629.3	544.38	26866.7	26966.4	26967.6	26982.7	26964.8	26958	27007.5	544.38	32082	32078.5	32080.4	32094	32076.8	32068.2	32125.2	544.28	32672	32445.3	32445.3	32445.3	32445.3	32445.3	32445.3
544.28	28779.3	28616.8	28616.8	28616.8	28616.8	28616.8	28616.8	544.28	26807.8	26929.6	26930.9	26946.2	26928	26921.1	26971.4	544.28	31976.3	31940.8	31942.7	31956.5	31939.1	31930.3	31988.2	544.18	32692.3	32371.1	32371.1	32371.1	32371.1	32371.1	32371.1
544.18	28889.5	28592.4	28592.4	28592.4	28592.4	28592.4	28592.4	544.18	26922.2	26885.6	26886.9	26902.5	26884	26877	26928	544.18	31804.9	31860.3	31862.3	31876.3	31858.7	31849.7	31908.5	544.08	32472.9	32274	32274	32274	32274	32274	32274
544.08	29006.5	28553.5	28553.5	28553.5	28553.5	28553.5	28553.5	544.08	26990	26831.6	26832.9	26848.8	26830	26822.9	26874.7	544.08	31712.2	31759.1	31761.1	31775.4	31757.5	31748.3	31808	543.98	32394.5	32154.7	32154.7	32154.7	32154.7	32154.7	32154.7
543.98	28949.2	28503.6	28503.6	28503.6	28503.6	28503.6	28503.6	543.98	26798.4	26756.4	26757.7	26773.8	26754.8	26747.5	26800.1	543.98	31673.2	31666.6	31668.7	31683.2	31665	31655.7	31716.3	543.88	32284.5	32040.5	32040.5	32040.5	32040.5	32040.5	32040.5
543.88	28852.3	28449.1	28449.1	28449.1	28449.1	28449.1	28449.1	543.88	26596.1	26634.4	26635.8	26652.2	26632.8	26625.5	26678.9	543.88	31575	31590.7	31592.8	31607.6	31589.1	31579.7	31641.2	543.78	32052.2	31946.2	31946.2	31946.2	31946.2	31946.2	31946.2
543.78	28726.7	28392.3	28392.3	28392.3	28392.3	28392.3	28392.3	543.78	26430.8	26527.6	26529	26545.7	26526	26518.5	26572.8	543.78	31513.4	31511.3	31513.4	31528.5	31509.7	31500.1	31562.6	543.68	31948.4	31883.1	31883.1	31883.1	31883.1	31883.1	31883.1
543.68	28706.2	28336.2	28336.2	28336.2	28336.2	28336.2	28336.2	543.68	26312	26476.1	26477.5	26494.5	26474.5	26466.9	26522	543.68	31424.6	31423.6	31425.7	31441.1	31422	31412.2	31475.7	543.58	31707	31866	31866	31866	31866	31866	31866
543.58	28680.4	28281.7	28281.7	28281.7	28281.7	28281.7	28281.7	543.58	26455.2	26454.2	26455.7	26472.9	26452.6	26444.9	26500.9	543.58	31314.3	31309.2	31311.4	31327	31307.7	31297.7	31362.2	543.48	31603.2	31860.2	31860.2	31860.2	31860.2	31860.2	31860.2
543.48	28590.8	28227.2	28227.2	28227.2	28227.2	28227.2	28227.2	543.48	26540.2	26453.1	26454.6	26472.2	26451.6	26443.6	26500.5	543.48	31233.9	31201	31203.3	31219.1	31199.5	31189.3	31254.9	543.38	32019.1	31842.1	31842.1	31842.1	31842.1	31842.1	31842.1
543.38	28562.5	28170.9	28170.9	28170.9	28170.9	28170.9	28170.9	543.38	26486	26445.9	26447.4	26465.3	26444.4	26436.3	26494.1	543.38	31002.3	31164	31166.4	31182.5	31162.6	31152.2	31218.8	543.28	32312.9	31816	31816	31816	31816	31816	31816
543.28	28520.2	28113.4	28113.4	28113.4	28113.4	28113.4	28113.4	543.28	26567.8	26425.3	26426.9	26445.1	26423.8	26415.6	26474.3	543.28	30971.7	31159.2	31161.6	31178	31157.8	31147.2	31214.9	543.18	32032.5	31785.2	31785.2	31785.2	31785.2	31785.2	31785.2
543.18	28464.9	28058.9	28058.9	28058.9	28058.9	28058.9	28058.9	543.18	26611.6	26395.6	26397.2	26415.7	26394.1	26385.7	26445.4	543.18	31239	31138.4	31140.8	31157.6	31137	31126.2	31195	543.08	31654.4	31743.8	31743.8	31743.8	31743.8	31743.8	31743.8
543.08	28244.3	28008.5	28008.5	28008.5	28008.5	28008.5	28008.5	543.08	26588.3	26360.6	26362.3	26381.1	26359.2	26350.6	26411.3	543.08	31475.4	31105.7	31108.2	31125.2	31104.3	31093.4	31163.3	542.98	31700.6	31694.7	31694.7	31694.7	31694.7	31694.7	31694.7
542.98	28111.4	27956.5	27956.5	27956.5	27956.5	27956.5	27956.5	542.98	26532.1	26326.7	26328.3	26347.6	26325.2	26316.5	26378.2	542.98	31264.3	31061.4	31063.9	31081.3	31060.1	31048.9	31120	542.88	31988.3	31642.2	31642.2	31642.2	31642.2	31642.2	31642.2
542.88	28358.3	27902.8	27902.8	27902.8	27902.8	27902.8	27902.8	542.88	26299.5	26303.5	26305.2	26324.8	26302.1	26293.2	26355.9	542.88	30977.6	31007.5	31010.2	31027.9	31006.3	30994.9	31067.2	542.78	32122.3	31578.4	31578.4	31578.4	31578.4	31578.4	31578.4
542.78	28312.8	27851.8	27851.8	27851.8	27851.8	27851.8	27851.8	542.78	26132.3	26289.4	26291.1	26311.1	26288	26278.9	26342.8	542.78	30869.4	30955.6	30958.3	30976.4	30954.4	30942.8	31016.3	542.68	32058.7	31496.5	31496.5	31496.5	31496.5	31496.5	31496.5
542.68	28049.7	27800.8	27800.8	27800.8	27800.8	27800.8	27800.8	542.68	26269.2	26278.8	26280.6	26300.9	26277.5	26268.2	26333.1	542.68	30930.2	30914.5	30917.3	30935.7	30913.4	30901.5	30976.3	542.58	31832.7	31411.8	31411.8	31411.8	31411.8	31411.8	31411.8
542.58	27959	27750.6	27750.6	27750.6	27750.6	27750.6	27750.6	542.58	26431.9	26275	26276.8	26297.5	26273.6	26264.2	26330.3	542.58	31040.6	30874.7	30877.6	30896.3	30873.6	30861.5	30937.7	542.48	31370.7	31333.8	31333.8	31333.8	31333.8	31333.8	31333.8
542.48	27789.4	27706.8	27706.8	27706.8	27706.8	27706.8	27706.8	542.48	26310.2	26274	26275.9	26297	26272.7	26263.1	26330.3	542.48	31006.8	30831.4	30834.4	30853.5	30830.4	30818.1	30895.5	542.38	31368.2	31254.1	31254.1	31254.1	31254.1	31254.1	31254.1
542.38	27785.1	27668.6	27668.6	27668.6	27668.6	27668.6	27668.6	542.38	26177.4	26249.9	26251.8	26273.3	26248.6	26238.8	26307.2	542.38	30794.2	30779.5	30782.4	30802	30778.5	30765.9	30844.7	542.28	31781	31164.4	31164.4	31164.4	31164.4	31164.4	31164.4
542.28	27792.7	27631.6	27631.6	27631.6	27631.6	27631.6	27631.6	542.28	26215.4	26223.4	26225.4	26247.3	26222.2	26212.2	26281.8	542.28	30748.7	30714.6	30717.7	30737.6	30713.7	30700.9	30781.1	542.18	31953.3	31073.1	31073.1	31073.1	31073.1	31073.1	31073.1
542.18	27754.9	27591.2	27591.2	27591.2	27591.2	27591.2	27591.2	542.18	26161.7	26215.4	26217.5	26239.8	26214.3	26204	26274.9	542.18	30840	30640.2	30643.4	30663.7	30639.4	30626.2	30707.9	542.08	31451.4	30976.4	30976.4	30976.4	30976.4	30976.4	30976.4
542.08	27867.5	27546.1	27546.1	27546.1	27546.1	27546.1	27546.1	542.08	26196.3	26197.9	26200	26222.8	26196.8	26186.4	26258.5	542.08	30859.5	30565.5	30568.7	30589.4	30564.7	30551.3	30634.5	541.98	31102.7	30870.6	30870.6	30870.6	30870.6	30870.6	30870.6
541.98	27746.7	27498.2	27498.2	27498.2	27498.2	27498.2	27498.2	541.98	26338.6	26163.8	26165.9	26189.2	26162.7	26152	26225.5	541.98	30661.7	30488.9	30492.2	30513.4	30488.2	30474.5	30559.2	541.88	31190.3	30774.5	30774.5	30774.5	30774.5	30774.5	30774.5
541.88	27630.7	27446.3	27446.3	27446.3	27446.3	27446.3	27446.3	541.88	26266.6	26121.3	26123.5	26147.3	26120.3	26109.4	26184.2	541.88	30481.4	30406.9	30410.3	30431.9	30406.3	30392.3	30478.6	541.78	31034.4	30698.3	30698.3	30698.3	30698.3	30698.3	30698.3
541.78	27691.8	27385.2	27385.2	27385.2	27385.2	27385.2	27385.2	541.78	26097.1	26066.6	26068.8	26093.1	26065.7	26054.5	26130.7	541.78	30493.8	30323.5	30327	30349	30323	30308.7	30396.5	541.68	30951.2	30629.2	30629.2	30629.2	30629.2	30629.2	30629.2
541.68	27871.5	27312.5	27312.5	27312.5	27312.5	27312.5	27312.5	541.68	26063.6	25995.7	25998	26022.7	25994.8	25983.4	26061	541.68	30520.7	30266.2	30269.7	30292.2	30265.7	30251.1	30340.6	541.58	30908.4	30558.7	30558.7	30558.7	30558.7	30558.7	30558.7
541.58	28053.7	27230.7	27230.7	27230.7	27230.7	27230.7	27230.7	541.58	26104.5	25915.7	25918	25943.3	25914.8	25903.2	25982.3	541.58	30144.6	30245.8	30249.4	30272.4	30245.4	30230.5	30321.7	541.48	30842.6	30489	30489	30489	30489	30489	30489
541.48	27786.3	27143.3	27143.3	27143.3	27143.3	27143.3	27143.3	541.48	26068	25818.9	25821.4	25847.2	25818.2	25806.3	25886.9	541.48	29894.1	30209.9	30213.7	30237.2	30209.7	30194.4	30287.4	541.38	30868.2	30421.7	30421.7	30421.7	30421.7	30421.7	30421.7
541.38	27482.2	27056.5	27056.5	27056.5	27056.5	27056.5	27056.5	541.38	26080.7	25700.1	25702.6	25729	25699.4	25687.2	25769.4	541.38	30099	30153	30156.8	30180.8	30152.9	30137.2	30232	541.28	30676.4	30374.3	30374.3	30374.3	30374.3	30374.3	30374.3
541.28	27242.2	26976.7	26976.7	26976.7	26976.7	26976.7	26976.7	541.28	25936.4	25569.7	25572.2	25599.2	25569.1	25556.6	25640.4	541.28	30313.4	30123.2	30127.2	30151.7	30123.2	30107.2	30203.8	541.18	30100.6	30351.7	30351.7	30351.7	30351.7	30351.7	30351.7
541.18	27144.6	26906.7	26906.7	26906.7	26906.7	26906.7	26906.7	541.18	25661.5	25431.8	25434.4	25461.9	25431.2	25418.5	25503.9	541.18	30234.8	30109.7	30113.8	30138.9	30109.9	30093.4	30192	541.08	29993.1	30336.3	30336.3	30336.3	30336.3	30336.3	30336.3
541.08	27219.9	26842.4	26842.4	26842.4	26842.4	26842.4	26842.4	541.08	25605.2	25292.5	25295.2	25323.3	25292.1	25279	25366.1	541.08	29994.5	30005.3	30009.5	30035.1	30005.6	29988.7	30089.3	540.98	30542.1	30326.8	30326.8	30326.8	30326.8	30326.8	30326.8
540.98	27175.9	26777.6	26777.6	26777.6	26777.6	26777.6	26777.6	540.98	25459	25170.2	25173	25201.8	25169.9	25156.5	25245.4	540.98	29975.7	29829.5	29833.8	29860	29829.9	29812.6	29915.2	540.88	30637.5	30319.5	30319.5	30319.5	30319.5	30319.5	30319.5
540.88	27177.6	26705.9	26705.9	26705.9	26705.9	26705.9	26705.9	540.88	25192.3	25066.8	25069.7	25099.1	25066.6	25052.9	25143.6	540.88	29716.5	29628.6	29633	29659.9	29629.2	29611.5	29716.2	540.78	30360.5	30298.2	30298.2	30298.2	30298.2	30298.2	30298.2
540.78	27221.4	26624.9	26624.9	26624.9	26624.9	26624.9	26624.9	540.78	25094.7	24976.2	24979.2	25009.3	24976.1	24962	25054.6	540.78	29566.5	29440.2	29444.7	29472.2	29440.9	29422.8	29529.7	540.68	30112.8	30228.9	30228.9	30228.9	30228.9	30228.9	30228.9
540.68	27212	26536	26536	26536	26536	26536	26536	540.68	24998.8	24909.9	24912.9	24943.8	24909.9	24895.5	24990	540.68	29384.8	29292.4	29297	29325.2	29293.2	29274.7	29383.8	540.58	30237.2	30107	30107	30107	30107	30107	30107
540.58	27195	26436.5	26436.5	26436.5	26436.5	26436.5	26436.5	540.58	24817.5	24864.9	24868	24899.6	24865	24850.3	24946.8	540.58	29181.5	29193.3	29198.1	29226.9	29194.3	29175.3	29286.7	540.48	30626.5	29977.9	29977.9	29977.9	29977.9	29977.9	29977.9
540.48	27251.2	26332.1	26332.1	26332.1	26332.1	26332.1	26332.1	540.48	24815.9	24824.5	24827.8	24860	24824.8	24809.6	24908.2	540.48	29149.5	29118.4	29123.3	29152.8	29119.6	29100.1	29213.9	540.38	30101.1	29855.8	29855.8	29855.8	29855.8	29855.8	29855.8
540.38	26953.4	26229.8	26229.8	26229.8	26229.8	26229.8	26229.8	540.38	24895.1	24782.6	24785.9	24819	24783	24767.5	24868.2	540.38	29108.6	29066.4	29071.5	29101.7	29067.8	29047.8	29164.1	540.28	29684.7	29733.8	29733.8	29733.8	29733.8	29733.8	29733.8
540.28	26678.9	26139.5	26139.5	26139.5	26139.5	26139.5	26139.5	540.28	24915.5	24733.6	24737	24770.9	24734.2	24718.2	24821.1	540.28	29029.2	29008.6	29013.8	29044.8	29010.2	28989.7	29108.5	540.18	29551.4	29629.9	29629.9	29629.9	29629.9	29629.9	29629.9
540.18	26232.6	26067.1	26067.1	26067.1	26067.1	26067.1	26067.1	540.18	24906.3	24677	24680.5	24715.2	24677.7	24661.3	24766.5	540.18	29100.8	28915.9	28921.2	28953	28917.7	28896.6	29018	540.08	29540.7	29593.7	29593.7	29593.7	29593.7	29593.7	29593.7
540.08	25995.9	26013.3	26013.3	26013.3	26013.3	26013.3	26013.3	540.08	24714	24616.3	24619.9	24655.5	24617.2	24600.3	24707.8	540.08	29098.5	28790.6	28796.1	28828.7	28792.6	28770.9	28895.1	539.98	29571.1	29582.3	29582.3	29582.3	29582.3	29582.3	29582.3
539.98	26087.2	25972.9	25972.9	25972.9	25972.9	25972.9	25972.9	539.98	24636.5	24554.6	24558.4	24594.8	24555.7	24538.4	24648.3	539.98	28702.4	28674.5	28680.2	28713.6	28676.8	28654.5	28781.5	539.88	29620.4	29557	29557	29557	29557	29557	29557
539.88	26093.7	25939.7	25939.7	25939.7	25939.7	25939.7	25939.7	539.88	24662.5	24508.1	24511.9	24549.2	24509.3	24491.5	24603.9	539.88	28362.9	28568.6	28574.4	28608.7	28571.2	28548.3	28678.1	539.78	29630.5	29482.3	29482.3	29482.3	29482.3	29482.3	29482.3
539.78	26146	25902	25902	25902	25902	25902	25902	539.78	24436	24492.7	24496.6	24534.9	24494.1	24475.8	24590.8	539.78	28365.9	28491.4	28497.4	28532.6	28494.2	28470.7	28603.6	539.68	29611	29362.3	29362.3	29362.3	29362.3	29362.3	29362.3
539.68	26251.8	25852.3	25852.3	25852.3	25852.3	25852.3	25852.3	539.68	24236.6	24486.3	24490.4	24529.7	24487.9	24469.2	24586.9	539.68	28443.4	28457.7	28463.9	28500.1	28460.9	28436.7	28572.7	539.58	29378.2	29250.1	29250.1	29250.1	29250.1	29250.1	29250.1
539.58	26339.6	25791.1	25791.1	25791.1	25791.1	25791.1	25791.1	539.58	24407.4	24457.9	24462.1	24502.4	24459.7	24440.4	24560.9	539.58	28566	28452.5	28458.9	28496	28455.9	28431	28570.2	539.48	28935.6	29139.1	29139.1	29139.1	29139.1	29139.1	29139.1
539.48	26371.8	25720.9	25720.9	25720.9	25720.9	25720.9	25720.9	539.48	24751.6	24406.8	24411.1	24452.6	24408.9	24389	24512.4	539.48	28445.1	28430.6	28437.2	28475.4	28434.4	28408.8	28551.4	539.38	29040.7	29021.5	29021.5	29021.5	29021.5	29021.5	29021.5
539.38	26225.8	25649.1	25649.1	25649.1	25649.1	25649.1	25649.1	539.38	24680.5	24341	24345.5	24388	24343.3	24322.9	24449.2	539.38	28433.1	28366.2	28373	28412.2	28370.4	28343.9	28490	539.28	29088.3	28929	28929	28929	28929	28929	28929
539.28	25914.4	25585.7	25585.7	25585.7	25585.7	25585.7	25585.7	539.28	24278.2	24255.5	24260.1	24303.8	24258.1	24237	24366.5	539.28	28607	28283.3	28290.3	28330.6	28287.8	28260.6	28410.3	539.18	28856.3	28834.4	28834.4	28834.4	28834.4	28834.4	28834.4
539.18	25570	25532.5	25532.5	25532.5	25532.6	25532.5	25532.6	539.18	24065.8	24158.5	24163.3	24208.2	24161.4	24139.7	24272.4	539.18	28273.3	28191.6	28198.9	28240.3	28196.6	28168.5	28321.9	539.08	28853.7	28703.6	28703.6	28703.6	28703.6	28703.6	28703.6
539.08	25604.5	25488.8	25488.8	25488.8	25488.8	25488.8	25488.8	539.08	24082.7	24071.8	24076.7	24122.9	24075	24052.6	24188.7	539.08	28230.9	28094.9	28102.4	28145	28100.3	28071.3	28228.7	538.98	28587.5	28559.8	28559.8	28559.8	28559.8	28559.8	28559.8
538.98	25715.9	25453.9	25453.9	25453.9	25453.9	25453.9	25453.9	538.98	24180.4	24000.1	24005.2	24052.6	24003.6	23980.5	24120	538.98	28050.5	28002.4	28010.2	28054	28008.3	27978.4	28139.8	538.88	28443.2	28408	28408	28408	28408	28408	28408
538.88	25630.6	25421.2	25421.2	25421.2	25421.2	25421.2	25421.2	538.88	24111.2	23926.4	23931.6	23980.5	23930.3	23906.4	24049.5	538.88	27946.3	27941.8	27949.8	27994.9	27948.1	27917.2	28082.8	538.78	28441.7	28267.8	28267.8	28267.8	28267.8	28267.8	28267.8
538.78	25653.5	25381.2	25381.2	25381.2	25381.3	25381.2	25381.3	538.78	23937.7	23844	23849.4	23899.7	23848.3	23823.6	23970.5	538.78	27886.8	27895.3	27903.6	27950.1	27902.2	27870.3	28040.3	538.68	28104.8	28154.3	28154.3	28154.3	28154.3	28154.3	28154.3
538.68	25742.3	25335.3	25335.3	25335.3	25335.5	25335.3	25335.5	538.68	23793.6	23764.8	23770.4	23822.2	23769.5	23744	23894.8	538.68	27868.2	27870.7	27879.3	27927.2	27878.2	27845.2	28019.7	538.58	28099.1	28058.5	28058.5	28058.5	28058.5	28058.5	28058.5
538.58	25696.9	25286.9	25286.9	25286.9	25287.2	25286.9	25287.2	538.58	23677.9	23696.9	23702.7	23756.1	23702	23675.7	23830.6	538.58	27821.3	27840.4	27849.2	27898.6	27848.4	27814.3	27993.6	538.48	28016.1	27993.7	27993.7	27993.7	27993.7	27993.7	27993.7
538.48	25632.1	25236.6	25236.6	25236.6	25237.1	25236.6	25237.1	538.48	23726.5	23646.3	23652.3	23707.3	23651.9	23624.7	23783.7	538.48	27703.6	27833.5	27842.6	27893.6	27842.2	27806.9	27991.1	538.38	27893.2	27978.8	27978.8	27978.8	27978.8	27978.8	27978.8
538.38	25514.8	25187.5	25187.5	25187.5	25188.4	25187.5	25188.4	538.38	23661.2	23624.6	23630.8	23687.5	23630.7	23602.5	23766	538.38	27791.9	27793.5	27802.9	27855.5	27802.8	27766.4	27955.7	538.28	27919.5	27975.9	27975.9	27975.9	27975.9	27975.9	27975.9
538.28	25392.8	25146.5	25146.5	25146.5	25147.8	25146.5	25147.8	538.28	23453.8	23607.7	23614.1	23672.5	23614.3	23585.1	23753.2	538.28	27948.6	27721.3	27731.1	27785.4	27731.4	27693.6	27888.3	538.18	27966.1	27964.9	27964.9	27964.9	27964.9	27964.9	27964.9
538.18	25184.1	25116.8	25116.8	25116.8	25118.9	25116.8	25118.9	538.18	23493.3	23587.9	23594.6	23654.9	23595.1	23564.9	23737.8	538.18	27762.9	27610.6	27620.8	27676.8	27621.5	27582.3	27782.7	538.08	28191.2	27932.3	27932.3	27932.3	27932.3	27932.3	27932.3
538.08	25013.7	25094.1	25094.1	25094.1	25097.3	25094.1	25097.3	538.08	23590.9	23584.5	23591.4	23653.7	23592.3	23561	23738.9	538.08	27604.5	27487.8	27498.3	27556.2	27499.5	27458.9	27665.1	537.98	28301.3	27880.6	27880.6	27880.6	27880.7	27880.6	27880.7
537.98	25195.7	25070.5	25070.5	25070.5	25075.1	25070.5	25075.1	537.98	23625.5	23575.5	23582.7	23647	23584	23551.5	23734.7	537.98	27210	27375.9	27386.8	27446.7	27388.6	27346.4	27558.7	537.88	28044.5	27813.2	27813.2	27813.2	27813.3	27813.2	27813.3
537.88	25458.4	25043.4	25043.4	25043.4	25049.9	25043.4	25049.9	537.88	23676	23544	23551.4	23617.8	23553.1	23519.4	23708.1	537.88	27160.1	27300.7	27312	27373.9	27314.3	27270.5	27489.3	537.78	27938	27733.1	27733.1	27733.1	27733.3	27733.1	27733.3
537.78	25448.8	25013.3	25013.3	25013.3	25022.3	25013.3	25022.3	537.78	23681.8	23489.7	23497.4	23566.1	23499.6	23464.6	23659	537.78	27263.2	27246	27257.8	27321.8	27260.7	27215.2	27440.7	537.68	27872.1	27669.3	27669.3	27669.3	27669.6	27669.3	27669.6
537.68	25209.5	24978.4	24978.4	24978.4	24990.6	24978.4	24990.6	537.68	23629.4	23420.5	23428.5	23499.6	23431.3	23394.9	23595.3	537.68	27330	27234.8	27247	27313.3	27250.6	27203.3	27435.8	537.58	27552.6	27636.6	27636.6	27636.6	27637.1	27636.6	27637.1
537.58	25111.1	24946	24946	24946	24962.1	24946	24962.1	537.58	23525.2	23348.2	23356.5	23430	23359.8	23321.9	23528.7	537.58	27160.7	27234	27246.7	27315.4	27251	27201.8	27441.7	537.48	27482.8	27632.1	27632.1	27632.1	27633	27632.1	27633
537.48	24950.3	24922.5	24922.5	24922.5	24943.3	24922.5	24943.3	537.48	23337	23282.8	23291.5	23367.6	23295.4	23256	23469.4	537.48	27102.5	27228.5	27241.7	27312.9	27246.8	27195.6	27443.2	537.38	27412.2	27628.7	27628.7	27628.7	27630.3	27628.7	27630.3
537.38	24935.2	24903.3	24903.3	24903.3	24929.6	24903.3	24929.6	537.38	23237	23226.8	23235.8	23314.6	23240.4	23199.3	23419.6	537.38	27288	27217.4	27231.1	27305	27237.2	27183.7	27439.5	537.28	27840.8	27611.6	27611.6	27611.6	27614.3	27611.6	27614.3
537.28	25161.9	24885.6	24885.6	24885.7	24918.2	24885.6	24918.3	537.28	23246.3	23186.8	23196.2	23278	23201.6	23158.7	23386.3	537.28	27398.4	27207.6	27221.8	27298.4	27228.8	27173.1	27437.4	537.18	28045	27582.9	27582.9	27582.9	27587.2	27582.9	27587.2
537.18	25071.2	24870.1	24870.1	24870.3	24909.7	24870.1	24909.9	537.18	23139.1	23164.2	23174	23258.8	23180.2	23135.5	23370.7	537.18	27217.7	27194.6	27209.4	27289	27217.5	27159.3	27432.7	537.08	27627.4	27533.2	27533.2	27533.2	27539.9	27533.2	27539.9
537.08	24942.8	24855.8	24855.8	24856.1	24903	24855.8	24903.3	537.08	23086.8	23140.8	23151	23239	23158.1	23111.4	23354.7	537.08	27193.9	27169.6	27185	27267.7	27194.3	27133.4	27416.3	536.98	27663.4	27453.4	27453.4	27453.5	27463.5	27453.4	27463.5
536.98	24843.3	24843.4	24843.4	24843.9	24898.7	24843.4	24899.2	536.98	23231.3	23108.1	23118.7	23210.2	23126.8	23078	23329.8	536.98	27417.5	27138.7	27154.8	27240.8	27165.4	27101.7	27394.6	536.88	27662.8	27375.6	27375.6	27375.6	27390.1	27375.6	27390.1
536.88	24793.8	24839.2	24839.2	24840	24903	24839.2	24903.8	536.88	23252.3	23081.2	23092.2	23187.3	23101.4	23050.3	23311.1	536.88	27348	27105.1	27121.8	27211.3	27133.9	27067.2	27370.6	536.78	27437.9	27319.6	27319.6	27319.7	27339.8	27319.6	27339.8
536.78	24749.9	24839.2	24839.2	24840.5	24911.7	24839.2	24913	536.78	23014.1	23060	23071.5	23170.3	23081.8	23028.3	23298.6	536.78	27336.3	27065.5	27082.9	27176.1	27096.5	27026.6	27341.2	536.68	27323.3	27269.4	27269.4	27269.6	27296.4	27269.4	27296.6
536.68	24866.4	24837.7	24837.7	24839.9	24919.1	24837.7	24921.2	536.68	22934.1	23036.7	23048.7	23151.6	23060.4	23004.3	23284.6	536.68	27255.5	27026.7	27044.9	27142	27060.2	26986.8	27313.3	536.58	27277.9	27234.4	27234.4	27234.8	27269.4	27234.4	27269.8
536.58	25057.9	24833.6	24833.6	24837.1	24923.9	24833.6	24927.4	536.58	23021.4	23023.1	23035.6	23142.8	23048.8	22989.9	23280.8	536.58	26983.5	26994.5	27013.5	27114.8	27030.8	26953.7	27292.6	536.48	27185.5	27218.3	27218.3	27219	27262.4	27218.3	27263.1
536.48	25056.7	24828.4	24828.4	24833.9	24927.6	24828.4	24933.1	536.48	22992.6	23023.5	23036.5	23148.3	23051.3	22989.4	23291.5	536.48	27028.7	26967.4	26987.2	27092.9	27006.6	26925.4	27277.7	536.38	27192.6	27205	27205	27206.5	27259	27205	27260.4
536.38	24864.7	24823.8	24823.8	24832.1	24931.9	24823.8	24940.3	536.38	22987	23020.4	23034	23150.5	23050.5	22985.3	23299.4	536.38	27041.3	26952.2	26972.9	27083.3	26994.6	26909.2	27275.5	536.28	27318.4	27195.9	27195.9	27198.6	27260.3	27195.9	27263
536.28	24684.2	24820.3	24820.3	24832.7	24937.5	24820.3	24950	536.28	23104.4	23007.7	23022	23143.7	23040.5	22971.8	23298.6	536.28	26825.6	26945.8	26967.5	27082.9	26991.8	26901.7	27283	536.18	27196.7	27195.8	27195.8	27200.5	27270.9	27195.8	27275.6
536.18	24743.6	24818.9	24818.9	24837	24945.3	24818.9	24963.4	536.18	23178.3	22990.2	23005.1	23132.3	23025.8	22953.3	23293.6	536.18	26900.7	26941.2	26963.9	27084.7	26991.1	26895.9	27293.3	536.08	27086.4	27195.5	27195.5	27203.5	27281.5	27195.5	27289.5
536.08	24870	24818.9	24818.9	24844.5	24954.8	24818.9	24980.4	536.08	23095	22973.4	22989	23122	23012.2	22935.5	23290.2	536.08	26894.6	26941.1	26964.8	27091.3	26995.3	26894.5	27309	535.98	27480.6	27195.3	27195.3	27208.2	27292.2	27195.3	27305.1
535.98	24932	24817.7	24817.7	24853.3	24963.6	24817.7	24999.2	535.98	22887.4	22962.8	22979.1	23118.3	23005	22923.8	23293.8	535.98	26862.1	26942.2	26967	27099.7	27001.2	26894.3	27327.1	535.88	27417.5	27195	27195	27215.2	27302.8	27195	27323
535.88	25083.4	24813.8	24813.8	24862.1	24970.3	24813.8	25018.5	535.88	22735.5	22960.3	22977.4	23123.3	23006.4	22920.2	23306.8	535.88	26989.4	26943.3	26969.4	27108.5	27007.8	26894.1	27346.7	535.78	27357	27194.6	27194.6	27225	27313.5	27194.6	27343.8
535.78	25250	24807.9	24807.9	24872	24975.7	24807.9	25039.8	535.78	22821.7	22961.3	22979.2	23132.3	23011.8	22920.1	23324.4	535.78	27081.9	26944.5	26971.8	27118	27015.1	26893.9	27367.8	535.68	27368.9	27194.3	27194.3	27238.1	27324.5	27194.3	27368.3
535.68	25123.8	24802.3	24802.3	24885.6	24982.5	24802.3	25065.8	535.68	23061.4	22962.3	22981.1	23141.8	23017.9	22919.9	23343.4	535.68	26977	26945.7	26974.3	27128.1	27023.4	26893.6	27390.7	535.58	27238	27193.9	27193.9	27255	27336.1	27193.9	27397.2
535.58	24791.7	24797.8	24797.8	24904	24991.6	24797.8	25097.8	535.58	23302.3	22963.2	22983	23151.9	23024.7	22919.6	23364.1	535.58	27049.9	26946.9	26977	27138.9	27033	26893.3	27415.9	535.48	27368.5	27193.6	27193.6	27275.8	27348.7	27193.6	27430.9
535.48	24673.5	24795.1	24795.1	24927.8	25004.1	24795.1	25136.9	535.48	23305.4	22964.1	22984.9	23162.7	23032.6	22919.2	23386.7	535.48	27086.4	26948.1	26979.8	27150.4	27044.3	26892.9	27443.8	535.38	27357.7	27193.2	27193.2	27300.2	27362.4	27193.2	27469.5
535.38	24696.4	24794.6	24794.6	24957.5	25020.7	24794.6	25183.6	535.38	23180.6	22965	22986.9	23174.2	23041.9	22918.7	23411.8	535.38	27121.7	26949.4	26982.7	27162.8	27058.1	26892.5	27475.3	535.28	27719.8	27192.6	27192.6	27327.7	27377.7	27192.6	27512.8
535.28	24795.1	24794.4	24794.4	24990.9	25039.9	24794.4	25236.3	535.28	23130	22965.9	22989	23186.5	23053.4	22918.3	23440.1	535.28	27103	26950.7	26985.8	27176.1	27075.1	26892.1	27511.2	535.18	28058.7	27191.9	27191.9	27357.8	27395.1	27191.9	27561
535.18	25016.2	24794.2	24794.2	25027.3	25061.8	24794.2	25294.8	535.18	23118.9	22966.9	22991.2	23199.9	23067.8	22917.8	23472.5	535.18	27118.1	26952	26989	27190.3	27096.6	26891.6	27553	535.08	27561	27191.2	27191.2	27389.6	27415.3	27191.2	27613.7
535.08	25269.8	24793.7	24793.7	25066.2	25086.9	24793.7	25359.3	535.08	23273.2	22968	22993.6	23214.3	23086.3	22917.3	23510.3	535.08	27503.6	26953.2	26992.2	27205.6	27124.2	26890.9	27602.4	534.98	27311.6	27190.5	27190.5	27422.5	27439	27190.5	27671
534.98	25384.8	24793	24793	25107.2	25115.9	24793	25430.2	534.98	23405.9	22969	22996	23229.8	23110.2	22916.7	23555	534.98	27759.9	26954.3	26995.6	27222.1	27160.3	26890.1	27661.9	534.88	27495.6	27189.8	27189.8	27455.9	27467.3	27189.8	27733.4
534.88	25774.6	24792	24792	25150	25150.1	24792	25508.1	534.88	23484.1	22970	22998.5	23246.6	23141.6	22916	23608.8	534.88	27673.5	26955.5	26999.1	27239.9	27207.8	26889.1	27734.8	534.78	27746.7	27189.1	27189.1	27489.3	27501.6	27189.1	27801.8
534.78	25913.6	24790.8	24790.9	25194.5	25190.7	24790.8	25594.5	534.78	23681.5	22970.9	23001	23264.8	23182.9	22915.1	23674.4	534.78	27650	26956.5	27002.6	27259.2	27270.7	26888	27825.1	534.68	28011.5	27188.2	27188.2	27522.6	27543.5	27188.2	27877.9
534.68	25739.8	24789.5	24789.6	25240.6	25239.9	24789.5	25691.1	534.68	23806.2	22971.7	23003.7	23284.7	23237.6	22914.1	23755.4	534.68	27927.4	26957.4	27006.3	27280.4	27353.4	26886.6	27937.6	534.58	28447.5	27186.9	27186.9	27556	27595.6	27186.9	27964.7
534.58	25812.7	24788	24788.2	25288.5	25299.9	24788	25800.6	534.58	23816.5	22972.5	23006.3	23306.5	23309.4	22912.9	23856.1	534.58	28265.8	26958.3	27010.1	27303.8	27461.6	26885.1	28078.6	534.48	28570.3	27185.3	27185.4	27589.9	27661.8	27185.3	28066.5
534.48	26121.1	24786.4	24786.6	25338.7	25374	24786.4	25926.6	534.48	24044.4	22973.1	23009	23330.8	23402.9	22911.5	23981.5	534.48	28478.4	26959	27014.1	27330	27601.5	26883.3	28254.7	534.38	28842.9	27183.3	27183.5	27625.2	27747.4	27183.3	28189.3
534.38	26371.5	24784.5	24785	25391.7	25466.2	24784.5	26073.8	534.38	24436.4	22973.6	23011.7	23358.1	23523.3	22909.8	24137.5	534.38	28625	26959.6	27018.1	27359.6	27780	26881.2	28473.6	534.28	29378.8	27181	27181.2	27662.9	27859.6	27181	28341.7
534.28	26565.9	24782.4	24783.2	25448.4	25581.4	24782.4	26248.1	534.28	24756	22973.9	23014.5	23389.4	23676	22907.8	24330.4	534.28	28974.3	26959.9	27022.2	27393.7	28003.9	26878.7	28743.5	534.18	29424.6	27178.4	27178.9	27704.2	28008.4	27178.4	28534.7
534.18	26830.1	24780	24781.2	25510.2	25725.6	24780	26456.9	534.18	25010	22974	23017.1	23425.9	23866.4	22905.4	24567.2	534.18	29340.1	26960.1	27026.3	27434.1	28280	26875.9	29072.9	534.08	29515	27175.4	27176.3	27750.3	28205.8	27175.4	28781.7
534.08	27147.3	24777.2	24779	25578.6	25905.9	24777.2	26709	534.08	25327.2	22973.8	23019.7	23469.7	24099.7	22902.7	24854.8	534.08	29837.1	26959.9	27030.6	27482.9	28613.9	26872.6	29469.6	533.98	30196.9	27171.8	27173.5	27802.6	28466.6	27171.8	29099.1
533.98	27419.9	24774.1	24776.9	25655.8	26130.2	24774.1	27014.6	533.98	25801.3	22973.2	23022.3	23523.4	24379.7	22899.4	25200.3	533.98	30386.3	26959.2	27034.8	27543.5	29009.3	26868.6	29940.9	533.88	30875.7	27167.8	27170.8	27863	28806.8	27167.7	29505.1
533.88	27760.7	24770.6	24774.7	25744.4	26406.4	24770.6	27384.4	533.88	26197.3	22972.4	23024.8	23591.2	24708.9	22895.8	25609.9	533.88	30999.7	26958.2	27039	27620.4	29467.3	26864.1	30492.7	533.78	31438	27163.1	27168.3	27933.7	29241.8	27163.1	30017.7
533.78	28372.6	24766.4	24772.4	25848.1	26742.4	24766.4	27830.1	533.78	26451.3	22971.4	23027.4	23678.4	25087.4	22891.7	26089.4	533.78	31550.7	26956.6	27043.2	27720.1	29985.8	26858.8	31129.2	533.68	31852.9	27157.8	27166.5	28017.6	29783.7	27157.7	30652.3
533.68	29021.8	24761.7	24770.4	25971.5	27144.4	24761.7	28362.8	533.68	26771.3	22970	23030.1	23792.3	25512.1	22887.1	26643.1	533.68	31971.3	26954.6	27047.6	27851	30558.1	26852.9	31852.7	533.58	32118	27151.9	27166	28119.2	30436.7	27151.9	31418.2
533.58	29322.6	24756.5	24768.6	26120.7	27616.3	24756.5	28992.6	533.58	27282.7	22968.3	23032.8	23942.8	25976.9	22882.1	27274.5	533.58	32828.9	26951.9	27051.9	28024.2	31173.2	26846	32663.1	533.48	32372.9	27145.5	27167.5	28244.1	31193.3	27145.4	32314.2
533.48	29701	24750.5	24767.2	26303.8	28157.6	24750.5	29727.5	533.48	27857.2	22966.3	23035.6	24142	26471.4	22876.4	27986	533.48	33751.5	26948.7	27056.6	28253.8	31814.9	26838.4	33558.8	533.38	33243.3	27138.4	27171.6	28400.4	32030	27138.2	33325.8
533.38	30523	24743.8	24766.3	26531.2	28762.7	24743.8	30572.5	533.38	28578.6	22963.7	23038.4	24405.3	26981.5	22870	28778.9	533.38	34404.6	26944.7	27061.5	28556.9	32462.4	26829.8	34536.3	533.28	34257.6	27130.6	27179.3	28599.6	32906.4	27130.2	34425.2
533.28	31411.1	24736.2	24766	26816.5	29419.2	24736.2	31529.3	533.28	29542.1	22960.4	23041.2	24751	27489.2	22862.6	29653.9	533.28	35291.7	26940	27066.9	28954	33090	26820.1	35590.7	533.18	34821	27121.9	27191.3	28857.8	33765.6	27121.3	35572.6
533.18	32368.5	24727.6	24766.4	27176.6	30108.1	24727.6	32595.9	533.18	30413.6	22956.4	23044.1	25200.6	27973.2	22854.3	30611.3	533.18	36352.7	26934.5	27073	29468.2	33668.3	26809.2	36716.4	533.08	35877.3	27112.3	27208.2	29196.9	34540.2	27111.3	36723.8
533.08	33444	24717.7	24767.3	27632.5	30803.2	24717.7	33767.5	533.08	31264.9	22951.6	23047.1	25777.5	28409.4	22844.9	31651	533.08	37500.1	26928.1	27080.3	30124.7	34165.5	26797.1	37907.4	532.98	37134.8	27101.8	27230.8	29646.6	35160.3	27100	37839.6
532.98	34768.6	24706.4	24768.9	28209	31473	24706.4	35038.1	532.98	32409.5	22945.9	23050.5	26506.6	28772.3	22834.2	32772.8	532.98	38724	26920.7	27089.6	30949.3	34549.7	26783.6	39158.5	532.88	37945.7	27090.5	27259.9	30244.7	35564.3	27087.4	38897
532.88	36060.3	24693.6	24771.1	28934.6	32082.8	24693.6	36401.4	532.88	33723.6	22939.2	23054.7	27412.3	29037.3	22822.1	33977.1	532.88	39897.2	26912.1	27101.7	31966.3	34792.2	26768.5	40466.8	532.78	39139.2	27078.5	27295.7	31036.3	35708.8	27073.4	39899
532.78	37467.1	24679	24773.9	29839.9	32597.1	24679	37852.9	532.78	34904.5	22931.3	23060.3	28516	29183.7	22808.6	35265.6	532.78	41582.4	26902.3	27118.1	33196.3	34872.8	26751.7	41834.4	532.68	40690.6	27066	27339.3	32071.8	35576.9	27057.9	40880.2
532.68	39221.4	24662.5	24777.3	30955.8	32983.5	24662.5	39391.4	532.68	36451.6	22922.2	23067.9	29833.9	29198.4	22793.3	36642.5	532.68	43250.7	26891.1	27141	34653	34783.1	26733	43269.1	532.58	41844.1	27053.5	27391.5	33400.3	35181	27040.8	41903.9
532.58	40997.3	24644	24781.3	32310	33215.8	24644	41019.1	532.58	38286.4	22911.6	23078.9	31374	29078.8	22776.2	38114.8	532.58	45032.3	26878.4	27173.3	36340.3	34528.9	26712.3	44784.3	532.48	43618.2	27041	27454.3	35060.7	34560.1	27021.7	43050.9
532.48	42788.4	24623.4	24786.2	33923.5	33277.1	24623.3	42740.1	532.48	39924.7	22899.6	23095.2	33133	28833.1	22757	39689.8	532.48	46768.1	26864.2	27219.4	38249.6	34128.7	26689.4	46393.8	532.38	45505.9	27029.3	27531	37069.6	33773.6	27000.7	44401.5
532.38	44550.2	24600.4	24792.4	35804.8	33161.9	24600.4	44558.3	532.38	41687.7	22886	23119.3	35093.7	28478.8	22735.8	41370.5	532.38	48612.3	26848.5	27284.6	40356.5	33609.8	26664.2	48106.7	532.28	47009.6	27018.8	27627.3	39407.5	32890.7	26977.5	46011.8
532.28	46537.7	24575.1	24800.5	37945.8	32876.1	24575	46472.4	532.28	43635.6	22870.8	23154.9	37222.8	28038.9	22712.2	43150.7	532.28	50580.7	26831.2	27376.1	42619.8	33003.6	26636.8	49920.4	532.18	48963.5	27010.4	27752.2	42007	31979.5	26952.2	47892.5
532.18	48833.4	24547.3	24811.6	40316.5	32437.1	24547.1	48471.2	532.18	45628.5	22853.9	23206.7	39470.2	27538.6	22686.4	45010.3	532.18	52418.7	26812.5	27503.1	44980.1	32342.1	26607	51816.7	532.08	50487.1	27004.7	27919.4	44746.5	31098.7	26924.6	49995.3
532.08	50771.5	24517	24827.3	42862.5	31871.2	24516.6	50528.2	532.08	47410.8	22835.6	23280.9	41768.1	27002.9	22658.3	46912.5	532.08	54094.8	26792.4	27676.4	47359.9	31655.2	26575	53758.8	531.98	52218.7	27002.4	28148.2	47453.5	30291.4	26894.9	52210.8
531.98	52972.7	24484.3	24849.9	45503.5	31210.9	24483.4	52598.3	531.98	48995.8	22816	23385.1	44031.8	26454.3	22628	48803.2	531.98	55796.8	26771.2	27908.5	49665.1	30968.9	26540.8	55691.5	531.88	54296.7	27004.4	28465.2	49919.3	29583.6	26862.9	54383.6
531.88	55251.5	24449.3	24882.7	48135.9	30491.6	24447.6	54616.7	531.88	50599.9	22795.2	23528.6	46162.4	25912.4	22595.6	50611.9	531.88	57460.1	26749.1	28213.6	51788	30305.2	26504.4	57542.6	531.78	55659.1	27011.2	28905	51924.7	28985.2	26829	56339.1
531.78	56768.5	24412.6	24930.5	50638.4	29748.1	24409.5	56501.2	531.78	52175.6	22773.5	23721.9	48050	25393.1	22561.2	52254.9	531.78	58711.8	26726.4	28606.5	53611.7	29680.9	26466.2	59227	531.68	56805.3	27023.6	29509.3	53272.3	28493.6	26793.2	57919.4
531.68	57929.9	24375	24998.9	52880.4	29011.8	24369.3	58158.2	531.68	53458.8	22751.4	23976.8	49580.8	24908.4	22525.1	53642	531.68	60232.4	26703.4	29101.8	55019.4	29107.9	26426.1	60654.4	531.58	57939.7	27042.3	30325.1	53819.9	28098.1	26755.6	59018.4
531.58	58967.6	24337.2	25095.3	54733.3	28308.3	24327.3	59492.3	531.58	54280.8	22729.2	24305.3	50648.4	24466.7	22487.6	54686.9	531.58	61284.6	26680.5	29712.8	55908	28593.8	26384.4	61741.9	531.48	58731.8	27068.4	31400.1	53505.6	27783.7	26716.9	59607.1
531.48	59895.7	24300.5	25228.3	56083.1	27656.6	24283.8	60417	531.48	54669.4	22707.6	24719.5	51169	24072.8	22449	55321.9	531.48	61678.4	26658.5	30449.7	56204.4	28141.7	26341.6	62429.6	531.38	58956.3	27103	32774.5	52359.1	27534.6	26677.1	59739.9
531.38	60708.7	24266.2	25407.9	56841.8	27068.9	24239.4	60866.7	531.38	54688.4	22687.3	25229.7	51097.1	23728.1	22409.7	55513	531.38	62102.9	26637.9	31317.9	55880.6	27751.2	26297.8	62694.1	531.28	59718.6	27148.1	34471.8	50496.3	27335.8	26636.5	59542.6
531.28	60772.5	24235.7	25645.3	56957.5	26551	24194.3	60806.5	531.28	54645.1	22668.8	25843.6	50435.9	23431.7	22370.2	55269.5	531.28	62412.5	26619.5	32316.3	54960.4	27418.9	26253.4	62554.8	531.18	60056.7	27206.7	36487.2	48098.7	27175.1	26595.3	59181.7
531.18	59967.1	24211	25951.6	56420.2	26103.2	24149.2	60238.3	531.18	54568.3	22653.2	26564.6	49236.3	23180.5	22330.7	54642.6	531.18	62613.5	26604.5	33435.7	53513.6	27140	26208.8	62067.5	531.08	59660.9	27283.5	38777	45381.8	27042.5	26553.9	58823.2
531.08	58878.8	24193.5	26337.8	55262.8	25722.4	24104.7	59202.3	531.08	54042.4	22641.3	27390.3	47586.2	22970.2	22291.5	53713.6	531.08	61897.5	26594.2	34657.7	51642.1	26908.2	26164.3	61309.3	530.98	59863.3	27385.2	41252.4	42561.7	26930.3	26512.1	58593.3
530.98	57501.1	24185	26812.4	53557.5	25402.5	24061.3	57773.5	530.98	53093	22634.8	28312	45593.9	22795.6	22252.9	52577.5	530.98	60777	26590.9	35953.5	49462.5	26717	26120.4	60362.6	530.88	59836.9	27522	43779.3	39826.8	26833.3	26470.5	58549.9
530.88	56011.3	24186.6	27380.8	51407.8	25136.1	24019.4	56053	530.88	51886	22635.8	29312.7	43373.8	22651.5	22215.3	51327.8	530.88	59708.8	26597.5	37284.1	47092.4	26559.6	26077.4	59301.4	530.78	59150.6	27708	46186.6	37318.2	26747.7	26429.2	58673
530.78	54539	24199.4	28042.8	48937.3	24915.3	23979.3	54156.8	530.78	50585	22647.5	30367.3	41035.3	22532.9	22178.9	50046.2	530.78	58650	26618.6	38600.4	44641.4	26430.1	26035.6	58183.7	530.68	58717.4	27961.9	48283.8	35122.6	26670.6	26388.1	58874.6
530.68	52637.9	24224.8	28791.7	46277.6	24732.5	23941.3	52202.8	530.68	49409.2	22675	31442.4	38676.4	22435	22144	48796.8	530.68	57266.5	26661.2	39844.5	42205.4	26323	25995.3	57048.1	530.58	58438.2	28308.6	49885.4	33275.7	26600	26347.4	59027.6
530.58	50611.1	24264.3	29612.8	43556.1	24580.8	23905.3	50298.2	530.58	48074.6	22725.7	32496.6	36379.9	22353.7	22110.6	47624.2	530.58	55798.1	26735	40951.7	39863.4	26233.5	25956.5	55914	530.48	58057.8	28779.1	50838	31772.3	26534.7	26307.1	59002.8
530.48	49030.2	24321.1	30483.1	40886.3	24454.1	23871.4	48530.4	530.48	46592.8	22810.8	33481.4	34211.8	22285.6	22078.7	46553.5	530.48	54650.6	26854.6	41854.7	37676.6	26157.6	25919.2	54785.9	530.38	58074.5	29410.3	51044.4	30580	26473.4	26267.2	58706.6
530.38	47331.5	24400.8	31371.5	38360.4	24347.7	23839.8	46961	530.38	45421.8	22946.2	34343.9	32220.4	22227.6	22048.4	45593	530.38	53550.6	27040.3	42489.9	35688.1	26092.3	25883.4	53660.4	530.28	57399.6	30243.5	50480.3	29652	26415.5	26227.8	58108
530.28	45647.3	24512.5	32239.8	36045.3	24257.3	23810.2	45624.4	530.28	44311.7	23154.2	35029.6	30436.9	22177.5	22019.5	44739.7	530.28	52268.6	27319.2	42806.6	33923.5	26035.2	25849.1	52537.2	530.18	56561.9	31321.9	49197.9	28937.5	26360.6	26189	57250.8
530.18	44292.8	24670.9	33045.6	33982.5	24179.6	23782.4	44531.5	530.18	43321.3	23463.8	35488.7	28876.4	22133.3	21991.8	43986.8	530.18	50967.1	27726.1	42775.9	32392.9	25984.3	25816.3	51430.4	530.08	55596	32684.7	47317.2	28389	26308.2	26151	56246.1
530.08	43270.9	24898.5	33745.2	32189.9	24112	23756.2	43677	530.08	42896.4	23911	35683.4	27540.6	22093.4	21965.1	43333	530.08	49916.9	28302.3	42397.6	31093	25938.2	25784.7	50376.9	529.98	55165.3	34361	45006.3	27965.7	26257.7	26113.5	55250.1
529.98	42427.7	25227.1	34297.4	30666	24052.3	23731.3	43049.1	529.98	42529.7	24537.7	35595	26420.1	22056.8	21939.2	42792	529.98	49269.3	29094.3	41699.7	30010.6	25895.7	25754.2	49437.6	529.88	55343.9	36362.1	42455.6	27634.9	26208.6	26076.6	54431.4
529.88	42217.7	25699.6	34667.4	29394.8	23998.7	23707.1	42639	529.88	42238.2	25388.5	35228.6	25497.5	22022.4	21913.8	42395.7	529.88	48999.2	30149.5	40732.8	29125.3	25856	25724.7	48689.5	529.78	55347.3	38672.8	39851	27371.5	26160.6	26040	53936
529.78	42377.6	26369.1	34830.4	28350.8	23949.6	23683.4	42449.8	529.78	42180	26505.2	34611.4	24750.3	21989.6	21888.5	42190.9	529.78	48393.5	31510.2	39560.1	28412.6	25818.4	25695.9	48213.7	529.68	54942.9	41244.9	37351.8	27157.3	26113.1	26003.6	53856.4
529.68	42637.5	27296.1	34774.4	27503.6	23903.9	23659.6	42499.1	529.68	42415.8	27919.8	33787	24153.8	21957.6	21863.2	42228.6	529.68	48119.4	33205.6	38248.4	27846.3	25782.1	25667.3	48080.5	529.58	54847.7	43993	35076.1	26978.9	26065.6	25967.1	54212.4
529.58	43252.2	28539.8	34501	26821.5	23860.5	23635.5	42816.3	529.58	43126.6	29645.9	32807.6	23682.7	21926.1	21837.5	42549.9	529.58	48478	35243	36862.3	27400.6	25746.6	25638.7	48336.4	529.48	55206.6	46795.3	33095.8	26826.8	26018	25930.3	54945
529.48	43841.4	30145.8	34025.5	26274.5	23818.8	23610.7	43432.5	529.48	43837.8	31670	31727.3	23313.4	21894.6	21811.2	43171.7	529.48	49411.2	37599.1	35459.6	27051.6	25711.4	25609.7	48992.6	529.38	56187.3	49500.1	31439.5	26694.3	25969.9	25893.1	55924.5
529.38	44726.8	32129.3	33375.2	25835.3	23778	23585	44363	529.38	44582.8	33943.7	30597.2	23024.5	21862.7	21784.1	44075.9	529.38	50617	40213.1	34089.3	26778.1	25675.9	25579.8	50016.9	529.28	56996.5	51937.7	30100.6	26576.4	25921.3	25855.3	56970.1
529.28	45878.4	34457.6	32586.7	25480.8	23737.6	23558.2	45588.2	529.28	45370.8	36379.1	29462.7	22797.6	21830.4	21756	45201.8	529.28	51535.4	42982.5	32790.7	26562.2	25639.7	25548.8	51328.8	529.18	57199.7	53938	29048.3	26469.9	25872.4	25816.9	57878
529.18	46939.3	37036.3	31701.7	25191.7	23697.2	23530.1	47036.6	529.18	46215.4	38848.1	28362	22617.6	21797.3	21726.9	46444.3	529.18	52707.4	45763.2	31592.8	26389.2	25602.5	25516.3	52798.7	529.08	57102.5	55349.8	28239	26372.2	25823.4	25777.8	58451
529.08	48060.3	39705	30763.5	24952.6	23656.4	23500.6	48575.7	529.08	47353.4	41184.8	27324.9	22472.2	21763.4	21696.6	47655.4	529.08	54105.2	48373	30514.5	26247.7	25564.2	25482.4	54252.2	528.98	57475.5	56060.3	27625.2	26281.4	25774.8	25738.4	58526.4
528.98	49401.4	42248	29813.4	24751.3	23614.8	23469.5	50018.9	528.98	48354.2	43195	26373.4	22352	21728.6	21665.3	48653.3	528.98	55124.4	50602.1	29565.7	26129.1	25524.9	25447.2	55480.2	528.88	57566.3	56009.5	27161.9	26196.3	25727.2	25699	57997.8
528.88	50955	44420.1	28887.5	24578.5	23572.2	23436.9	51147.7	528.88	48820.2	44675.3	25521.2	22250.2	21693.3	21633	49240.9	528.88	55712.4	52233.4	28748	26026.8	25484.8	25410.8	56260.5	528.78	56607.6	55198.8	26810.5	26116.2	25681.3	25660.2	56826.3
528.78	51989.6	45985	28014.9	24427.4	23528.8	23402.9	51747.5	528.78	48830.9	45447.4	24774.8	22161.7	21657.6	21600.2	49240.8	528.78	56020.4	53079.5	28056.7	25936.5	25444.1	25373.7	56395.8	528.68	54858.5	53690.8	26540.1	26040.2	25637.7	25622.4	55041.6
528.68	52112.9	46758.1	27216.9	24293.3	23484.8	23368.1	51648.7	528.68	48374.1	45405.3	24134.6	22083.3	21622.1	21567.4	48543.1	528.68	55727.1	53029.8	27482.7	25855.3	25403.6	25336.4	55762.1	528.58	52863.2	51600.6	26327.3	25968	25596.9	25586.2	52734.2
528.58	50920.1	46642.4	26506.6	24172.9	23441.1	23333.5	50762.6	528.58	47329.9	44550.8	23596.4	22013	21587.4	21535.2	47141.9	528.58	54322.6	52086.7	27013.7	25781.4	25363.9	25299.8	54346.4	528.48	50821.2	49080.9	26155.6	25899.2	25559.4	25552.3	50038.4
528.48	48980.6	45648.9	25889.9	24063.9	23398.5	23299.8	49101.7	528.48	45494.2	42993.6	23152.1	21949.5	21554.3	21504.5	45136	528.48	52455.5	50364.7	26636	25714.1	25325.8	25264.5	52247	528.38	48283.4	46302.6	26013.8	25833.8	25525.9	25521.2	47112.6
528.38	46666.3	43893.9	25366.4	23964.8	23357.9	23268.1	46778.6	528.38	42933.5	40913.7	22791.7	21892.2	21523.4	21475.8	42693.7	528.38	50042.3	48054.1	26335.7	25652.7	25290.1	25231.4	49638.3	528.28	44994.3	43435.3	25894.6	25771.9	25496.3	25493.4	44117.9
528.28	44044.3	41575.7	24930.9	23874.6	23320	23239.2	43983.7	528.28	40288.4	38515.7	22503.7	21840.7	21495.3	21449.7	40006.4	528.28	47109.3	45372.9	26099.5	25597.2	25257.3	25201.2	46723.4	528.18	41652.3	40630.1	25793.4	25713.6	25471	25469.2	41200.4
528.18	41169.6	38935.9	24575.1	23792.2	23285.4	23213.4	40948.3	528.18	37602.4	35993.7	22277	21794.9	21470.3	21426.7	37255.9	528.18	44091	42530.9	25915.3	25547.5	25228	25174.2	43699.1	528.08	38384	38007.9	25707.5	25659.3	25449.8	25448.8	38478.2
528.08	37829.3	36217.4	24288.6	23716.8	23254.5	23191.2	37903.7	528.08	34687.4	33512.8	22100.7	21754.5	21448.8	21406.9	34595.9	528.08	40928.1	39709.5	25772.4	25503.5	25202.4	25150.8	40735.4	527.98	35755.8	35652.4	25635.1	25609.5	25432.5	25431.9	36033.6
527.98	34938	33627.3	24060.8	23647.6	23227.3	23172.5	35045.5	527.98	32068.8	31200.2	21964.7	21719	21430.5	21390.3	32143.4	527.98	37898.9	37051.8	25662	25464.8	25180.6	25131.1	37966	527.88	33704.8	33610.4	25574.8	25564.5	25418.7	25418.4	33913.1
527.88	32450.8	31313.9	23881.2	23583.9	23203.9	23157.2	32511.3	527.88	30001.9	29142.5	21860.4	21688	21415.2	21376.7	29976.1	527.88	35203.2	34658.5	25576.6	25431.1	25162.4	25114.8	35484.2	527.78	31728	31895.4	25525.3	25524.6	25407.8	25407.7	32130.1
527.78	30406.7	29359.5	23740.1	23525.2	23184.2	23145	30374	527.78	28139.1	27386.7	21780.6	21661.1	21402.8	21365.8	28133.9	527.78	33195.1	32588.5	25510.1	25401.8	25147.4	25101.6	33343	527.68	30521.1	30494.9	25485.5	25489.9	25399.2	25399.1	30672.2
527.68	28710.3	27786.6	23629.2	23470.9	23167.7	23135.5	28648	527.68	26548.6	25945	21719.4	21637.6	21392.7	21357.1	26623.4	527.68	31508	30863.3	25457.9	25376.4	25135.1	25091.1	31559.5	527.58	29496.7	29379	25454.1	25460.7	25392.5	25392.4	29509
527.58	27270.7	26572.3	23541.6	23420.8	23154.1	23128.1	27304.3	527.58	25284.8	24802.7	21672	21617.2	21384.7	21350.4	25425.5	527.58	30123.2	29474.2	25416.3	25354.3	25125.2	25082.8	30121.6	527.48	28238	28507.7	25430.1	25436.9	25387.3	25387.3	28600.2
527.48	26160.4	25666.7	23471.5	23374.6	23143	23122.5	26288.2	527.48	24235.4	23926.8	21634.9	21599.3	21378.2	21345.2	24503.6	527.48	28893.1	28390.7	25382.6	25334.9	25117.1	25076.2	28996.5	527.38	27592.2	27837.9	25412	25418	25383.2	25383.2	27901.6
527.38	25297.9	25008.8	23414.6	23332.3	23134.1	23118.3	25535	527.38	23621.7	23274.7	21605.3	21583.5	21373.1	21341.3	23812.7	527.38	27953	27569.6	25354.7	25317.8	25110.5	25071.1	28139.2	527.28	27366.4	27328.2	25398.9	25403.6	25380.1	25380.1	27370.6
527.28	25013.7	24538.4	23367.5	23294	23127	23115.1	24981.7	527.28	23131	22801.3	21581.2	21569.4	21368.9	21338.2	23306.1	527.28	27465	26963	25331.2	25302.7	25105.1	25067.1	27500.5	527.18	26716.5	26941.6	25389.6	25393	25377.7	25377.7	26968.8
527.18	24720.7	24203.1	23327.7	23259.7	23121.4	23112.6	24574.2	527.18	22666.1	22464.4	21561.1	21556.8	21365.6	21335.9	22940	527.18	27035	26524.2	25311	25289.2	25100.7	25064.1	27032.9	527.08	26282.8	26647.1	25383.2	25385.5	25375.9	25375.9	26664
527.08	24363.7	23961.5	23293.7	23229.4	23116.9	23110.6	24269.7	527.08	22430.6	22227.6	21544.1	21545.3	21362.7	21334.1	22677.3	527.08	26417.9	26211.5	25293.6	25277	25097.1	25061.7	26694.1	526.98	26219.8	26420.1	25378.8	25380.2	25374.5	25374.5	26430.1
526.98	24052.8	23783.1	23264	23203.1	23113.4	23108.9	24036.7	526.98	22215.9	22061.7	21529.3	21534.9	21360.4	21332.7	22488.1	526.98	25998.1	25990.2	25278.2	25266	25094.1	25059.8	26449	526.88	26052.7	26241.8	25375.8	25376.7	25373.4	25373.4	26247.5
526.88	23924.6	23646.8	23238	23180.7	23110.7	23107.6	23853.3	526.88	21900.1	21944.6	21516.4	21525.3	21358.4	21331.7	22349.7	526.88	25904.1	25833.3	25264.4	25256	25091.5	25058.4	26270.1	526.78	25968.8	26098.3	25373.8	25374.3	25372.5	25372.5	26101.5
526.78	23778.5	23538.7	23215.2	23162.2	23108.6	23106.6	23705	526.78	21731.6	21860.3	21504.8	21516.5	21356.7	21330.9	22245.8	526.78	25725.9	25720.6	25252.1	25246.9	25089.4	25057.3	26137	526.68	25911.6	25979.9	25372.4	25372.7	25371.7	25371.7	25981.6
526.68	23503.9	23450.3	23195.4	23147.3	23107.1	23105.8	23582.6	526.68	21739.1	21797.6	21494.5	21508.4	21355.2	21330.2	22165.1	526.68	25587.4	25637.6	25241	25238.5	25087.5	25056.5	26035.1	526.58	25872.1	25879.9	25371.4	25371.5	25371	25371	25880.8
526.58	23336	23376.6	23178.2	23135.5	23106.1	23105.3	23480.5	526.58	21632.6	21749.3	21485.2	21500.9	21354	21329.8	22100	526.58	25345.4	25574.5	25230.9	25230.7	25085.9	25055.9	25954.4	526.48	25613.1	25794.1	25370.7	25370.8	25370.6	25370.6	25794.5
526.48	23108.1	23314.8	23163.5	23126.5	23105.5	23105	23395.4	526.48	21495.3	21710.6	21476.7	21493.9	21352.9	21329.4	22045.7	526.48	25178.5	25524.7	25221.6	25223.5	25084.5	25055.4	25888.1	526.38	25470.2	25719.6	25370.2	25370.3	25370.2	25370.2	25719.8
526.38	23092.6	23263.5	23151	23119.8	23105.1	23104.8	23325	526.38	21399.5	21678.4	21468.9	21487.4	21351.9	21329.2	21999.1	526.38	25412	25483.9	25213.1	25216.7	25083.2	25055	25831.9	526.28	25569	25654.7	25369.8	25369.9	25369.8	25369.8	25654.8
526.28	23222.6	23221.4	23140.6	23114.8	23104.8	23104.6	23267.8	526.28	21414.6	21650.9	21461.7	21481.3	21351	21329	21958	526.28	25516.3	25449.3	25205.1	25210.2	25081.9	25054.5	25783	526.18	25717.3	25598.4	25369.5	25369.5	25369.5	25369.5	25598.5
526.18	23238.5	23188	23132	23111.3	23104.7	23104.6	23222.3	526.18	21456.6	21627	21455.1	21475.6	21350.2	21328.8	21921.4	526.18	25639.6	25419.4	25197.5	25204.1	25080.6	25054	25739.5	526.08	25592.4	25550.2	25369.3	25369.3	25369.3	25369.3	25550.2
526.08	23180.1	23162.1	23125.1	23108.8	23104.5	23104.5	23187.1	526.08	21504.8	21605.8	21448.9	21470.1	21349.4	21328.7	21888.2	526.08	25465.3	25393	25190.5	25198.2	25079.4	25053.6	25700.4	525.98	25418.1	25509.4	25369.1	25369.1	25369.1	25369.1	25509.4
525.98	23228	23142.7	23119.5	23107.1	23104.3	23104.3	23160.7	525.98	21534	21586.8	21443.2	21464.9	21348.7	21328.5	21858	525.98	25040.3	25369.6	25184.1	25192.8	25078.3	25053.2	25665	525.88	25356.5	25475.5	25368.9	25368.9	25368.9	25368.9	25475.5
525.88	23041.4	23128.9	23115.1	23105.9	23104.2	23104.2	23141.6	525.88	21373.8	21569.6	21437.8	21460	21347.9	21328.3	21830.3	525.88	24962.4	25348.5	25178.1	25187.7	25077.3	25053	25632.7	525.78	25467	25448.1	25368.8	25368.8	25368.8	25368.8	25448.1
								525.78	21223.2	21554.1	21432.7	21455.3	21347.2	21328.2	21804.9	525.78	25034.1	25329.7	25172.6	25183	25076.5	25052.8	25603.2	525.68	25346.2	25426.4	25368.7	25368.7	25368.7	25368.7	25426.4

## Sheet: Figure 2f
Mo/(Mo+Ir)	Atomic (%)			Mo/(Mo+Ir)	Binding Energy (eV)
	OL1	OL2	OH/Oads		OL1	OL2	OH/Oads
0	23.67	15.74	47.72	0	528.64	529.74	531.31
0.1	27.35	20.32	42.78	0.1	528.73	530.05	531.44
0.2	28.56	22.02	38.83	0.2	528.73	530.23	531.48
0.4	35.11	25.77	29.66	0.4	528.93	530.4	531.56

## Sheet: Figure 2g
Field (mT)	Intensity	Field (mT)	Intensity	Field (mT)	Intensity	Field (mT)	Intensity
	x=0.0		x=0.1		x=0.2		x=0.4
304.4	53.856	304.4	46.971	304.4	50.677	304.4	43.144
304.412	55.476	304.412	47.437	304.412	51.821	304.412	45.352
304.424	55.873	304.424	45.812	304.424	52.352	304.424	46.452
304.437	56.178	304.437	44.002	304.437	53.049	304.437	47.164
304.449	56.181	304.449	43.283	304.449	53.531	304.449	48.23
304.461	55.914	304.461	42.787	304.461	53.777	304.461	49.19
304.473	55.735	304.473	42.282	304.473	53.8	304.473	49.869
304.485	55.851	304.485	41.99	304.485	53.762	304.485	50.175
304.498	56.231	304.498	41.909	304.498	53.647	304.498	50.317
304.51	56.56	304.51	41.804	304.51	53.448	304.51	50.267
304.522	56.983	304.522	41.519	304.522	53.355	304.522	50.284
304.534	57.484	304.534	40.904	304.534	53.171	304.534	50.258
304.547	57.902	304.547	40.364	304.547	53.028	304.547	50.168
304.559	58.076	304.559	40.008	304.559	53.078	304.559	50.275
304.571	57.986	304.571	39.892	304.571	53.008	304.571	50.567
304.583	57.768	304.583	39.814	304.583	53.08	304.583	51.098
304.595	57.564	304.595	39.679	304.595	53.389	304.595	51.563
304.608	57.481	304.608	39.503	304.608	53.714	304.608	51.826
304.62	57.407	304.62	39.14	304.62	53.971	304.62	52.015
304.632	57.259	304.632	38.809	304.632	54.203	304.632	52.111
304.644	57.055	304.644	38.602	304.644	54.507	304.644	52.163
304.656	56.793	304.656	38.445	304.656	54.78	304.656	52.142
304.669	56.542	304.669	38.592	304.669	54.992	304.669	52.069
304.681	56.183	304.681	38.64	304.681	55.197	304.681	52.078
304.693	55.902	304.693	38.579	304.693	55.407	304.693	52.075
304.705	55.71	304.705	38.578	304.705	55.619	304.705	51.983
304.717	55.487	304.717	38.675	304.717	55.89	304.717	51.93
304.73	55.346	304.73	38.78	304.73	56.127	304.73	51.759
304.742	55.188	304.742	38.924	304.742	56.287	304.742	51.512
304.754	54.882	304.754	39.135	304.754	56.56	304.754	51.229
304.766	54.531	304.766	39.476	304.766	56.888	304.766	51.038
304.779	54.031	304.779	39.824	304.779	57.234	304.779	50.796
304.791	53.458	304.791	40.142	304.791	57.622	304.791	50.577
304.803	52.762	304.803	40.505	304.803	57.996	304.803	50.415
304.815	51.974	304.815	40.854	304.815	58.355	304.815	50.231
304.827	51.155	304.827	41.116	304.827	58.725	304.827	50.11
304.84	50.259	304.84	41.413	304.84	59.007	304.84	49.954
304.852	49.315	304.852	41.768	304.852	59.229	304.852	49.788
304.864	48.279	304.864	42.221	304.864	59.452	304.864	49.541
304.876	47.182	304.876	42.69	304.876	59.671	304.876	49.335
304.888	46.049	304.888	43.086	304.888	59.837	304.888	49.187
304.901	44.968	304.901	43.49	304.901	59.944	304.901	49.085
304.913	43.865	304.913	43.893	304.913	60.005	304.913	49.028
304.925	42.816	304.925	44.286	304.925	60.01	304.925	48.917
304.937	41.814	304.937	44.502	304.937	59.991	304.937	48.826
304.949	40.875	304.949	44.679	304.949	59.983	304.949	48.716
304.962	39.972	304.962	44.865	304.962	59.967	304.962	48.581
304.974	39.125	304.974	44.961	304.974	59.894	304.974	48.407
304.986	38.341	304.986	44.913	304.986	59.725	304.986	48.248
304.998	37.548	304.998	44.992	304.998	59.491	304.998	48.064
305.011	36.761	305.011	45.101	305.011	59.201	305.011	47.925
305.023	35.931	305.023	45.144	305.023	58.959	305.023	47.837
305.035	35.138	305.035	45.132	305.035	58.69	305.035	47.739
305.047	34.349	305.047	45.102	305.047	58.485	305.047	47.712
305.059	33.692	305.059	45.009	305.059	58.321	305.059	47.691
305.072	33.093	305.072	44.886	305.072	58.222	305.072	47.683
305.084	32.633	305.084	44.619	305.084	58.185	305.084	47.741
305.096	32.208	305.096	44.319	305.096	58.14	305.096	47.656
305.108	31.78	305.108	44.146	305.108	58.081	305.108	47.545
305.12	31.368	305.12	43.877	305.12	57.969	305.12	47.414
305.133	31.035	305.133	43.536	305.133	57.762	305.133	47.272
305.145	30.649	305.145	43.336	305.145	57.577	305.145	47.196
305.157	30.386	305.157	43.061	305.157	57.454	305.157	47.187
305.169	30.192	305.169	42.729	305.169	57.252	305.169	47.23
305.181	30.085	305.181	42.32	305.181	57.062	305.181	47.294
305.194	30.134	305.194	41.881	305.194	56.807	305.194	47.383
305.206	30.244	305.206	41.398	305.206	56.535	305.206	47.542
305.218	30.463	305.218	40.959	305.218	56.283	305.218	47.717
305.23	30.789	305.23	40.567	305.23	56.079	305.23	47.985
305.242	31.194	305.242	40.212	305.242	55.843	305.242	48.256
305.255	31.718	305.255	39.877	305.255	55.624	305.255	48.638
305.267	32.215	305.267	39.618	305.267	55.48	305.267	49.046
305.279	32.873	305.279	39.362	305.279	55.304	305.279	49.564
305.291	33.572	305.291	39.215	305.291	55.136	305.291	50.124
305.304	34.297	305.304	39.128	305.304	54.997	305.304	50.655
305.316	34.983	305.316	39.148	305.316	54.886	305.316	51.249
305.328	35.608	305.328	39.139	305.328	54.746	305.328	51.801
305.34	36.223	305.34	39.041	305.34	54.536	305.34	52.387
305.352	36.871	305.352	39.074	305.352	54.356	305.352	52.896
305.365	37.497	305.365	39.007	305.365	54.135	305.365	53.43
305.377	38.196	305.377	38.934	305.377	53.855	305.377	53.835
305.389	38.803	305.389	39.058	305.389	53.555	305.389	54.151
305.401	39.34	305.401	39.235	305.401	53.272	305.401	54.447
305.413	39.86	305.413	39.316	305.413	52.913	305.413	54.635
305.426	40.359	305.426	39.361	305.426	52.542	305.426	54.872
305.438	40.93	305.438	39.53	305.438	52.119	305.438	55.083
305.45	41.486	305.45	39.821	305.45	51.676	305.45	55.385
305.462	42.033	305.462	40.186	305.462	51.214	305.462	55.584
305.474	42.45	305.474	40.527	305.474	50.679	305.474	55.8
305.487	42.877	305.487	40.91	305.487	50.03	305.487	56.044
305.499	43.287	305.499	41.331	305.499	49.396	305.499	56.245
305.511	43.625	305.511	41.729	305.511	48.736	305.511	56.525
305.523	43.969	305.523	42.245	305.523	48.061	305.523	56.771
305.536	44.238	305.536	42.745	305.536	47.415	305.536	57.01
305.548	44.513	305.548	43.197	305.548	46.87	305.548	57.219
305.56	44.791	305.56	43.537	305.56	46.295	305.56	57.44
305.572	45.052	305.572	43.976	305.572	45.709	305.572	57.629
305.584	45.309	305.584	44.379	305.584	45.196	305.584	57.798
305.597	45.569	305.597	44.821	305.597	44.661	305.597	58.011
305.609	45.841	305.609	45.225	305.609	44.194	305.609	58.197
305.621	46.05	305.621	45.485	305.621	43.693	305.621	58.343
305.633	46.241	305.633	45.747	305.633	43.153	305.633	58.395
305.645	46.342	305.645	46.02	305.645	42.647	305.645	58.408
305.658	46.344	305.658	46.26	305.658	42.203	305.658	58.372
305.67	46.236	305.67	46.427	305.67	41.809	305.67	58.182
305.682	46.146	305.682	46.428	305.682	41.389	305.682	57.953
305.694	45.932	305.694	46.385	305.694	41.054	305.694	57.657
305.706	45.676	305.706	46.328	305.706	40.786	305.706	57.303
305.719	45.437	305.719	46.244	305.719	40.535	305.719	56.961
305.731	45.152	305.731	45.947	305.731	40.319	305.731	56.568
305.743	44.861	305.743	45.708	305.743	40.102	305.743	56.186
305.755	44.601	305.755	45.578	305.755	39.977	305.755	55.803
305.768	44.328	305.768	45.325	305.768	39.903	305.768	55.485
305.78	44.095	305.78	45.165	305.78	39.863	305.78	55.069
305.792	43.772	305.792	45.133	305.792	39.859	305.792	54.768
305.804	43.529	305.804	45.028	305.804	39.982	305.804	54.519
305.816	43.32	305.816	44.911	305.816	40.174	305.816	54.247
305.829	43.178	305.829	44.93	305.829	40.557	305.829	54.085
305.841	43.068	305.841	44.964	305.841	41.026	305.841	53.929
305.853	42.974	305.853	44.891	305.853	41.541	305.853	53.849
305.865	42.924	305.865	44.789	305.865	42.121	305.865	53.749
305.877	42.94	305.877	44.674	305.877	42.649	305.877	53.761
305.89	43.007	305.89	44.437	305.89	43.147	305.89	53.791
305.902	43.063	305.902	44.132	305.902	43.641	305.902	53.81
305.914	43.041	305.914	43.996	305.914	44.092	305.914	53.791
305.926	43.029	305.926	43.924	305.926	44.596	305.926	53.789
305.938	43.028	305.938	43.707	305.938	45.073	305.938	53.799
305.951	43.023	305.951	43.56	305.951	45.529	305.951	53.774
305.963	42.963	305.963	43.515	305.963	45.931	305.963	53.753
305.975	42.951	305.975	43.423	305.975	46.33	305.975	53.705
305.987	42.903	305.987	43.247	305.987	46.687	305.987	53.699
306	42.921	306	43.08	306	46.925	306	53.681
306.012	42.943	306.012	42.851	306.012	47.123	306.012	53.616
306.024	42.932	306.024	42.522	306.024	47.145	306.024	53.606
306.036	42.94	306.036	42.284	306.036	47.13	306.036	53.523
306.048	42.893	306.048	42.111	306.048	47.104	306.048	53.441
306.061	42.881	306.061	41.785	306.061	47.052	306.061	53.362
306.073	42.831	306.073	41.381	306.073	46.934	306.073	53.297
306.085	42.863	306.085	41.028	306.085	46.855	306.085	53.364
306.097	42.834	306.097	40.649	306.097	46.786	306.097	53.459
306.109	42.817	306.109	40.221	306.109	46.723	306.109	53.604
306.122	42.797	306.122	39.779	306.122	46.585	306.122	53.829
306.134	42.783	306.134	39.21	306.134	46.456	306.134	54.021
306.146	42.767	306.146	38.674	306.146	46.315	306.146	54.2
306.158	42.807	306.158	38.209	306.158	46.194	306.158	54.284
306.17	42.91	306.17	37.69	306.17	46.111	306.17	54.318
306.183	42.972	306.183	37.174	306.183	45.91	306.183	54.294
306.195	43.044	306.195	36.762	306.195	45.685	306.195	54.27
306.207	43.157	306.207	36.244	306.207	45.489	306.207	54.2
306.219	43.205	306.219	35.789	306.219	45.114	306.219	54.098
306.232	43.271	306.232	35.476	306.232	44.617	306.232	53.996
306.244	43.212	306.244	35.151	306.244	43.975	306.244	53.828
306.256	43.11	306.256	34.842	306.256	43.301	306.256	53.62
306.268	42.975	306.268	34.653	306.268	42.615	306.268	53.351
306.28	42.841	306.28	34.426	306.28	41.876	306.28	53.092
306.293	42.556	306.293	34.167	306.293	41.119	306.293	52.802
306.305	42.234	306.305	34.157	306.305	40.408	306.305	52.512
306.317	41.965	306.317	34.315	306.317	39.79	306.317	52.216
306.329	41.726	306.329	34.265	306.329	39.196	306.329	52.011
306.341	41.555	306.341	34.213	306.341	38.623	306.341	51.837
306.354	41.288	306.354	34.162	306.354	38.094	306.354	51.664
306.366	40.969	306.366	34.127	306.366	37.586	306.366	51.542
306.378	40.634	306.378	34.001	306.378	37.151	306.378	51.437
306.39	40.327	306.39	33.851	306.39	36.791	306.39	51.295
306.402	40.055	306.402	33.786	306.402	36.492	306.402	51.107
306.415	39.747	306.415	33.718	306.415	36.269	306.415	50.827
306.427	39.398	306.427	33.482	306.427	36.219	306.427	50.42
306.439	39.001	306.439	33.336	306.439	36.303	306.439	49.903
306.451	38.599	306.451	33.322	306.451	36.45	306.451	49.43
306.463	38.192	306.463	33.181	306.463	36.689	306.463	48.974
306.476	37.804	306.476	32.926	306.476	36.971	306.476	48.454
306.488	37.437	306.488	32.887	306.488	37.319	306.488	47.944
306.5	36.99	306.5	32.93	306.5	37.652	306.5	47.315
306.512	36.609	306.512	32.981	306.512	37.966	306.512	46.691
306.525	36.199	306.525	33.046	306.525	38.292	306.525	46.034
306.537	35.889	306.537	33.057	306.537	38.704	306.537	45.369
306.549	35.593	306.549	33.162	306.549	39.148	306.549	44.758
306.561	35.349	306.561	33.24	306.561	39.674	306.561	44.204
306.573	35.167	306.573	33.223	306.573	40.19	306.573	43.704
306.586	34.917	306.586	33.305	306.586	40.707	306.586	43.197
306.598	34.712	306.598	33.381	306.598	41.326	306.598	42.725
306.61	34.477	306.61	33.432	306.61	41.967	306.61	42.292
306.622	34.243	306.622	33.496	306.622	42.632	306.622	41.916
306.634	34.098	306.634	33.477	306.634	43.38	306.634	41.579
306.647	33.931	306.647	33.316	306.647	44.184	306.647	41.229
306.659	33.809	306.659	33.115	306.659	45.006	306.659	40.929
306.671	33.708	306.671	32.857	306.671	45.804	306.671	40.662
306.683	33.59	306.683	32.57	306.683	46.549	306.683	40.404
306.695	33.468	306.695	32.326	306.695	47.301	306.695	40.036
306.708	33.479	306.708	32.017	306.708	48.059	306.708	39.599
306.72	33.487	306.72	31.575	306.72	48.78	306.72	39.108
306.732	33.457	306.732	31.191	306.732	49.462	306.732	38.579
306.744	33.399	306.744	30.887	306.744	50.145	306.744	38.003
306.757	33.283	306.757	30.511	306.757	50.786	306.757	37.418
306.769	33.267	306.769	30.15	306.769	51.468	306.769	36.879
306.781	33.297	306.781	29.785	306.781	52.239	306.781	36.388
306.793	33.409	306.793	29.417	306.793	53.008	306.793	35.967
306.805	33.464	306.805	29.097	306.805	53.737	306.805	35.591
306.818	33.467	306.818	28.705	306.818	54.475	306.818	35.289
306.83	33.463	306.83	28.351	306.83	55.219	306.83	35.137
306.842	33.446	306.842	28.225	306.842	55.88	306.842	35.104
306.854	33.482	306.854	28.183	306.854	56.529	306.854	35.073
306.866	33.557	306.866	28.059	306.866	57.137	306.866	35.107
306.879	33.748	306.879	27.994	306.879	57.742	306.879	35.133
306.891	33.964	306.891	28.086	306.891	58.278	306.891	35.287
306.903	34.239	306.903	28.161	306.903	58.795	306.903	35.356
306.915	34.558	306.915	28.088	306.915	59.278	306.915	35.525
306.927	34.988	306.927	28	306.927	59.777	306.927	35.74
306.94	35.521	306.94	27.898	306.94	60.233	306.94	35.906
306.952	36.043	306.952	27.938	306.952	60.593	306.952	36.036
306.964	36.495	306.964	27.997	306.964	60.883	306.964	36.096
306.976	36.92	306.976	28.013	306.976	61.079	306.976	36.107
306.989	37.266	306.989	28.067	306.989	61.249	306.989	36.137
307.001	37.626	307.001	28.047	307.001	61.304	307.001	36.184
307.013	38.006	307.013	28.175	307.013	61.39	307.013	36.224
307.025	38.31	307.025	28.313	307.025	61.518	307.025	36.283
307.037	38.634	307.037	28.483	307.037	61.644	307.037	36.314
307.05	38.918	307.05	28.62	307.05	61.835	307.05	36.372
307.062	39.116	307.062	28.815	307.062	62.035	307.062	36.485
307.074	39.365	307.074	29.066	307.074	62.258	307.074	36.647
307.086	39.581	307.086	29.331	307.086	62.482	307.086	36.82
307.098	39.794	307.098	29.465	307.098	62.682	307.098	37.006
307.111	39.94	307.111	29.435	307.111	62.791	307.111	37.281
307.123	40.042	307.123	29.465	307.123	62.929	307.123	37.597
307.135	40.131	307.135	29.497	307.135	63.05	307.135	37.921
307.147	40.299	307.147	29.184	307.147	63.116	307.147	38.24
307.159	40.439	307.159	28.744	307.159	63.119	307.159	38.51
307.172	40.655	307.172	28.404	307.172	63.057	307.172	38.814
307.184	40.903	307.184	28.069	307.184	62.93	307.184	39.075
307.196	41.23	307.196	27.707	307.196	62.685	307.196	39.282
307.208	41.475	307.208	27.388	307.208	62.388	307.208	39.381
307.221	41.743	307.221	26.992	307.221	62.016	307.221	39.448
307.233	42.008	307.233	26.637	307.233	61.623	307.233	39.454
307.245	42.323	307.245	26.344	307.245	61.213	307.245	39.454
307.257	42.666	307.257	25.877	307.257	60.748	307.257	39.449
307.269	43.017	307.269	25.387	307.269	60.262	307.269	39.479
307.282	43.412	307.282	24.969	307.282	59.82	307.282	39.47
307.294	43.806	307.294	24.551	307.294	59.337	307.294	39.48
307.306	44.161	307.306	24.111	307.306	58.88	307.306	39.434
307.318	44.597	307.318	23.686	307.318	58.456	307.318	39.436
307.33	45.104	307.33	23.389	307.33	58.052	307.33	39.424
307.343	45.5	307.343	23.032	307.343	57.581	307.343	39.312
307.355	45.894	307.355	22.719	307.355	57.129	307.355	39.243
307.367	46.179	307.367	22.471	307.367	56.687	307.367	39.175
307.379	46.51	307.379	22.169	307.379	56.343	307.379	39.09
307.391	46.798	307.391	22.035	307.391	56.002	307.391	38.953
307.404	47.07	307.404	21.96	307.404	55.66	307.404	38.723
307.416	47.356	307.416	21.842	307.416	55.324	307.416	38.434
307.428	47.549	307.428	21.712	307.428	54.986	307.428	38.09
307.44	47.742	307.44	21.475	307.44	54.571	307.44	37.693
307.453	47.877	307.453	21.22	307.453	54.081	307.453	37.257
307.465	47.989	307.465	20.981	307.465	53.443	307.465	36.686
307.477	48.15	307.477	20.708	307.477	52.759	307.477	36.097
307.489	48.205	307.489	20.445	307.489	52.102	307.489	35.407
307.501	48.276	307.501	20.249	307.501	51.432	307.501	34.673
307.514	48.309	307.514	20.117	307.514	50.771	307.514	33.918
307.526	48.387	307.526	20.264	307.526	50.191	307.526	33.183
307.538	48.371	307.538	20.388	307.538	49.581	307.538	32.449
307.55	48.461	307.55	20.578	307.55	48.961	307.55	31.715
307.562	48.501	307.562	21.034	307.562	48.347	307.562	31.035
307.575	48.546	307.575	21.517	307.575	47.799	307.575	30.393
307.587	48.586	307.587	21.904	307.587	47.224	307.587	29.672
307.599	48.533	307.599	22.242	307.599	46.723	307.599	28.92
307.611	48.4	307.611	22.647	307.611	46.257	307.611	28.174
307.623	48.265	307.623	23.032	307.623	45.842	307.623	27.454
307.636	48.096	307.636	23.475	307.636	45.525	307.636	26.757
307.648	47.878	307.648	23.958	307.648	45.253	307.648	26.053
307.66	47.663	307.66	24.343	307.66	44.98	307.66	25.343
307.672	47.47	307.672	24.875	307.672	44.803	307.672	24.602
307.684	47.29	307.684	25.504	307.684	44.659	307.684	23.931
307.697	46.994	307.697	26.143	307.697	44.604	307.697	23.303
307.709	46.643	307.709	26.817	307.709	44.56	307.709	22.708
307.721	46.334	307.721	27.408	307.721	44.471	307.721	22.153
307.733	45.987	307.733	28.128	307.733	44.356	307.733	21.649
307.746	45.556	307.746	28.936	307.746	44.187	307.746	21.182
307.758	45.134	307.758	29.767	307.758	44.053	307.758	20.783
307.77	44.688	307.77	30.565	307.77	43.945	307.77	20.432
307.782	44.295	307.782	31.242	307.782	43.865	307.782	20.054
307.794	43.879	307.794	32.019	307.794	43.792	307.794	19.779
307.807	43.532	307.807	32.779	307.807	43.732	307.807	19.631
307.819	43.248	307.819	33.435	307.819	43.713	307.819	19.604
307.831	42.979	307.831	34.084	307.831	43.828	307.831	19.666
307.843	42.844	307.843	34.658	307.843	44.041	307.843	19.795
307.855	42.763	307.855	35.271	307.855	44.372	307.855	20.071
307.868	42.716	307.868	35.815	307.868	44.74	307.868	20.278
307.88	42.71	307.88	36.395	307.88	45.207	307.88	20.629
307.892	42.659	307.892	37.012	307.892	45.72	307.892	21.017
307.904	42.74	307.904	37.548	307.904	46.161	307.904	21.546
307.916	42.826	307.916	37.929	307.916	46.568	307.916	22.121
307.929	42.938	307.929	38.223	307.929	46.997	307.929	22.749
307.941	43.019	307.941	38.457	307.941	47.436	307.941	23.378
307.953	43.155	307.953	38.75	307.953	47.897	307.953	24.07
307.965	43.189	307.965	38.884	307.965	48.455	307.965	24.829
307.978	43.097	307.978	38.914	307.978	49.047	307.978	25.563
307.99	42.993	307.99	39.042	307.99	49.62	307.99	26.294
308.002	42.757	308.002	39.271	308.002	50.257	308.002	26.984
308.014	42.447	308.014	39.523	308.014	50.808	308.014	27.708
308.026	42.082	308.026	39.712	308.026	51.388	308.026	28.346
308.039	41.704	308.039	39.909	308.039	51.982	308.039	29.041
308.051	41.276	308.051	40.168	308.051	52.493	308.051	29.677
308.063	40.856	308.063	40.337	308.063	52.992	308.063	30.298
308.075	40.361	308.075	40.483	308.075	53.51	308.075	30.931
308.087	39.825	308.087	40.721	308.087	53.963	308.087	31.579
308.1	39.227	308.1	40.832	308.1	54.425	308.1	32.115
308.112	38.646	308.112	40.848	308.112	54.825	308.112	32.603
308.124	38.043	308.124	40.87	308.124	55.2	308.124	32.992
308.136	37.414	308.136	41.018	308.136	55.628	308.136	33.349
308.148	36.752	308.148	40.976	308.148	56.074	308.148	33.647
308.161	36.092	308.161	40.873	308.161	56.6	308.161	33.894
308.173	35.435	308.173	40.838	308.173	57.205	308.173	34.074
308.185	34.812	308.185	40.917	308.185	57.767	308.185	34.236
308.197	34.21	308.197	41.061	308.197	58.326	308.197	34.398
308.21	33.633	308.21	41.096	308.21	58.856	308.21	34.532
308.222	33.064	308.222	41.164	308.222	59.387	308.222	34.482
308.234	32.501	308.234	41.329	308.234	59.918	308.234	34.426
308.246	31.93	308.246	41.509	308.246	60.426	308.246	34.355
308.258	31.366	308.258	41.685	308.258	60.707	308.258	34.335
308.271	30.745	308.271	41.947	308.271	60.928	308.271	34.291
308.283	30.102	308.283	42.157	308.283	61.087	308.283	34.338
308.295	29.502	308.295	42.323	308.295	61.178	308.295	34.381
308.307	28.963	308.307	42.491	308.307	61.199	308.307	34.444
308.319	28.394	308.319	42.568	308.319	61.215	308.319	34.487
308.332	27.812	308.332	42.74	308.332	61.184	308.332	34.615
308.344	27.256	308.344	43.026	308.344	61.037	308.344	34.802
308.356	26.787	308.356	43.342	308.356	60.798	308.356	35.036
308.368	26.408	308.368	43.624	308.368	60.477	308.368	35.259
308.38	26.129	308.38	44.061	308.38	60.051	308.38	35.579
308.393	26.007	308.393	44.539	308.393	59.555	308.393	35.92
308.405	25.866	308.405	44.886	308.405	59.06	308.405	36.244
308.417	25.849	308.417	45.101	308.417	58.522	308.417	36.714
308.429	25.929	308.429	45.44	308.429	58.021	308.429	37.199
308.442	26.036	308.442	45.688	308.442	57.511	308.442	37.804
308.454	26.206	308.454	45.886	308.454	57.021	308.454	38.423
308.466	26.413	308.466	46.015	308.466	56.635	308.466	39.095
308.478	26.697	308.478	46.167	308.478	56.281	308.478	39.823
308.49	27.083	308.49	46.417	308.49	56.028	308.49	40.505
308.503	27.527	308.503	46.44	308.503	55.775	308.503	41.169
308.515	27.961	308.515	46.616	308.515	55.54	308.515	41.859
308.527	28.466	308.527	46.739	308.527	55.312	308.527	42.458
308.539	28.98	308.539	46.796	308.539	55.135	308.539	43.111
308.551	29.534	308.551	46.845	308.551	55.014	308.551	43.695
308.564	30.077	308.564	46.848	308.564	54.877	308.564	44.313
308.576	30.644	308.576	46.764	308.576	54.714	308.576	44.936
308.588	31.271	308.588	46.702	308.588	54.487	308.588	45.624
308.6	31.807	308.6	46.532	308.6	54.291	308.6	46.269
308.612	32.332	308.612	46.381	308.612	54.055	308.612	46.942
308.625	32.878	308.625	46.191	308.625	53.713	308.625	47.619
308.637	33.451	308.637	45.971	308.637	53.33	308.637	48.41
308.649	33.957	308.649	45.671	308.649	52.919	308.649	49.147
308.661	34.437	308.661	45.403	308.661	52.375	308.661	49.882
308.674	34.802	308.674	45.186	308.674	51.964	308.674	50.477
308.686	35.216	308.686	44.963	308.686	51.534	308.686	50.949
308.698	35.649	308.698	44.952	308.698	51.195	308.698	51.392
308.71	36	308.71	45.013	308.71	50.973	308.71	51.836
308.722	36.352	308.722	45.019	308.722	50.828	308.722	52.207
308.735	36.765	308.735	45.175	308.735	50.732	308.735	52.58
308.747	37.168	308.747	45.418	308.747	50.752	308.747	52.881
308.759	37.597	308.759	45.713	308.759	50.872	308.759	53.12
308.771	38.045	308.771	45.869	308.771	51.133	308.771	53.304
308.783	38.396	308.783	45.935	308.783	51.444	308.783	53.442
308.796	38.781	308.796	45.977	308.796	51.82	308.796	53.468
308.808	39.066	308.808	45.984	308.808	52.289	308.808	53.421
308.82	39.475	308.82	46.084	308.82	52.763	308.82	53.402
308.832	39.836	308.832	46.329	308.832	53.255	308.832	53.204
308.844	40.246	308.844	46.509	308.844	53.766	308.844	52.98
308.857	40.713	308.857	46.824	308.857	54.285	308.857	52.653
308.869	41.13	308.869	47.223	308.869	54.738	308.869	52.22
308.881	41.557	308.881	47.697	308.881	55.225	308.881	51.753
308.893	41.962	308.893	48.163	308.893	55.657	308.893	51.269
308.905	42.291	308.905	48.576	308.905	55.901	308.905	50.816
308.918	42.559	308.918	49.138	308.918	56.088	308.918	50.292
308.93	42.832	308.93	49.492	308.93	56.298	308.93	49.752
308.942	43.07	308.942	49.846	308.942	56.441	308.942	49.313
308.954	43.355	308.954	50.23	308.954	56.517	308.954	48.896
308.967	43.602	308.967	50.519	308.967	56.526	308.967	48.5
308.979	43.839	308.979	50.782	308.979	56.563	308.979	48.116
308.991	44.042	308.991	51.071	308.991	56.529	308.991	47.764
309.003	44.152	309.003	51.269	309.003	56.511	309.003	47.303
309.015	44.22	309.015	51.48	309.015	56.445	309.015	46.929
309.028	44.254	309.028	51.489	309.028	56.439	309.028	46.486
309.04	44.215	309.04	51.567	309.04	56.494	309.04	45.993
309.052	44.01	309.052	51.603	309.052	56.62	309.052	45.445
309.064	43.798	309.064	51.549	309.064	56.731	309.064	44.937
309.076	43.639	309.076	51.512	309.076	56.923	309.076	44.415
309.089	43.495	309.089	51.423	309.089	57.072	309.089	43.967
309.101	43.362	309.101	51.301	309.101	57.189	309.101	43.51
309.113	43.229	309.113	51.054	309.113	57.282	309.113	43.032
309.125	43.063	309.125	50.695	309.125	57.266	309.125	42.577
309.137	42.906	309.137	50.413	309.137	57.15	309.137	42.118
309.15	42.7	309.15	50.153	309.15	57.011	309.15	41.683
309.162	42.537	309.162	49.679	309.162	56.811	309.162	41.239
309.174	42.302	309.174	49.151	309.174	56.617	309.174	40.807
309.186	42.005	309.186	48.684	309.186	56.381	309.186	40.464
309.199	41.831	309.199	48.253	309.199	56.117	309.199	40.14
309.211	41.623	309.211	47.722	309.211	55.817	309.211	39.89
309.223	41.443	309.223	47.267	309.223	55.427	309.223	39.729
309.235	41.182	309.235	46.812	309.235	55.048	309.235	39.566
309.247	40.94	309.247	46.248	309.247	54.766	309.247	39.507
309.26	40.671	309.26	45.763	309.26	54.438	309.26	39.401
309.272	40.373	309.272	45.247	309.272	54.071	309.272	39.387
309.284	40.171	309.284	44.57	309.284	53.72	309.284	39.374
309.296	40.001	309.296	43.884	309.296	53.202	309.296	39.414
309.308	39.891	309.308	43.246	309.308	52.655	309.308	39.382
309.321	39.78	309.321	42.603	309.321	52.174	309.321	39.295
309.333	39.722	309.333	41.923	309.333	51.626	309.333	39.236
309.345	39.662	309.345	41.288	309.345	50.974	309.345	39.188
309.357	39.656	309.357	40.662	309.357	50.313	309.357	39.074
309.369	39.602	309.369	40.127	309.369	49.654	309.369	38.887
309.382	39.666	309.382	39.578	309.382	48.949	309.382	38.718
309.394	39.771	309.394	39.027	309.394	48.208	309.394	38.518
309.406	39.871	309.406	38.447	309.406	47.545	309.406	38.251
309.418	40.012	309.418	37.906	309.418	46.924	309.418	38.002
309.431	40.206	309.431	37.387	309.431	46.319	309.431	37.663
309.443	40.421	309.443	37.02	309.443	45.682	309.443	37.266
309.455	40.625	309.455	36.648	309.455	45.041	309.455	36.899
309.467	40.965	309.467	36.245	309.467	44.38	309.467	36.507
309.479	41.345	309.479	36.099	309.479	43.74	309.479	36.08
309.492	41.682	309.492	35.917	309.492	43.142	309.492	35.624
309.504	42.048	309.504	35.71	309.504	42.627	309.504	35.196
309.516	42.444	309.516	35.542	309.516	42.22	309.516	34.927
309.528	42.886	309.528	35.364	309.528	41.875	309.528	34.709
309.54	43.379	309.54	35.174	309.54	41.615	309.54	34.404
309.553	43.883	309.553	34.99	309.553	41.48	309.553	34.125
309.565	44.336	309.565	34.706	309.565	41.352	309.565	33.74
309.577	44.756	309.577	34.618	309.577	41.223	309.577	33.297
309.589	45.199	309.589	34.498	309.589	41.034	309.589	32.842
309.601	45.665	309.601	34.539	309.601	40.881	309.601	32.261
309.614	46.103	309.614	34.554	309.614	40.715	309.614	31.606
309.626	46.497	309.626	34.69	309.626	40.569	309.626	30.912
309.638	46.92	309.638	34.818	309.638	40.464	309.638	30.198
309.65	47.371	309.65	34.911	309.65	40.352	309.65	29.425
309.663	47.826	309.663	35.131	309.663	40.192	309.663	28.655
309.675	48.318	309.675	35.177	309.675	39.999	309.675	27.948
309.687	48.842	309.687	35.3	309.687	39.825	309.687	27.202
309.699	49.213	309.699	35.54	309.699	39.659	309.699	26.458
309.711	49.55	309.711	35.718	309.711	39.65	309.711	25.635
309.724	49.795	309.724	35.932	309.724	39.67	309.724	24.842
309.736	50.013	309.736	36.244	309.736	39.778	309.736	24.117
309.748	50.188	309.748	36.59	309.748	40.033	309.748	23.464
309.76	50.265	309.76	37.088	309.76	40.371	309.76	22.936
309.772	50.309	309.772	37.805	309.772	40.735	309.772	22.449
309.785	50.269	309.785	38.403	309.785	41.166	309.785	22.146
309.797	50.062	309.797	39.055	309.797	41.669	309.797	21.877
309.809	49.782	309.809	39.831	309.809	42.144	309.809	21.673
309.821	49.49	309.821	40.554	309.821	42.562	309.821	21.553
309.833	49.191	309.833	41.278	309.833	42.901	309.833	21.518
309.846	48.885	309.846	41.973	309.846	43.233	309.846	21.514
309.858	48.573	309.858	42.439	309.858	43.555	309.858	21.644
309.87	48.29	309.87	42.864	309.87	43.87	309.87	21.787
309.882	47.975	309.882	43.173	309.882	44.156	309.882	22.023
309.895	47.651	309.895	43.337	309.895	44.429	309.895	22.292
309.907	47.309	309.907	43.479	309.907	44.658	309.907	22.632
309.919	46.954	309.919	43.542	309.919	44.819	309.919	22.978
309.931	46.488	309.931	43.565	309.931	44.869	309.931	23.288
309.943	45.964	309.943	43.547	309.943	44.899	309.943	23.503
309.956	45.409	309.956	43.535	309.956	44.906	309.956	23.776
309.968	44.835	309.968	43.582	309.968	44.801	309.968	23.965
309.98	44.273	309.98	43.568	309.98	44.727	309.98	24.179
309.992	43.749	309.992	43.374	309.992	44.676	309.992	24.4
310.004	43.229	310.004	43.158	310.004	44.724	310.004	24.549
310.017	42.695	310.017	42.793	310.017	44.791	310.017	24.768
310.029	42.094	310.029	42.601	310.029	44.943	310.029	25.025
310.041	41.503	310.041	42.505	310.041	45.174	310.041	25.22
310.053	40.96	310.053	42.346	310.053	45.466	310.053	25.339
310.065	40.355	310.065	42.108	310.065	45.781	310.065	25.503
310.078	39.725	310.078	41.884	310.078	46.039	310.078	25.634
310.09	38.989	310.09	41.739	310.09	46.342	310.09	25.699
310.102	38.164	310.102	41.45	310.102	46.623	310.102	25.817
310.114	37.384	310.114	41.215	310.114	46.841	310.114	26.02
310.126	36.593	310.126	40.95	310.126	46.949	310.126	26.361
310.139	35.777	310.139	40.544	310.139	47.042	310.139	26.825
310.151	35.038	310.151	40.143	310.151	46.982	310.151	27.364
310.163	34.29	310.163	39.769	310.163	46.822	310.163	27.945
310.175	33.627	310.175	39.203	310.175	46.622	310.175	28.539
310.188	32.981	310.188	38.465	310.188	46.414	310.188	29.188
310.2	32.399	310.2	37.723	310.2	46.192	310.2	29.771
310.212	31.918	310.212	36.968	310.212	45.9	310.212	30.279
310.224	31.501	310.224	36.159	310.224	45.611	310.224	30.731
310.236	31.084	310.236	35.498	310.236	45.367	310.236	31.18
310.249	30.697	310.249	34.896	310.249	45.171	310.249	31.641
310.261	30.317	310.261	34.282	310.261	44.977	310.261	32.062
310.273	29.956	310.273	33.967	310.273	44.792	310.273	32.452
310.285	29.648	310.285	33.685	310.285	44.689	310.285	32.836
310.297	29.381	310.297	33.543	310.297	44.625	310.297	33.217
310.31	29.176	310.31	33.386	310.31	44.619	310.31	33.552
310.322	29.021	310.322	33.172	310.322	44.702	310.322	33.842
310.334	28.915	310.334	33.098	310.334	44.82	310.334	34.067
310.346	28.855	310.346	32.994	310.346	45.032	310.346	34.204
310.358	28.818	310.358	32.92	310.358	45.295	310.358	34.327
310.371	28.787	310.371	32.877	310.371	45.584	310.371	34.407
310.383	28.775	310.383	32.651	310.383	45.928	310.383	34.554
310.395	28.797	310.395	32.558	310.395	46.285	310.395	34.662
310.407	28.88	310.407	32.486	310.407	46.604	310.407	34.746
310.42	29.008	310.42	32.439	310.42	46.912	310.42	34.938
310.432	29.171	310.432	32.404	310.432	47.14	310.432	35.058
310.444	29.399	310.444	32.246	310.444	47.291	310.444	35.21
310.456	29.638	310.456	31.854	310.456	47.401	310.456	35.427
310.468	29.841	310.468	31.419	310.468	47.377	310.468	35.693
310.481	30.128	310.481	31.024	310.481	47.265	310.481	35.943
310.493	30.46	310.493	30.54	310.493	47.188	310.493	36.208
310.505	30.857	310.505	30.134	310.505	47.092	310.505	36.471
310.517	31.252	310.517	29.691	310.517	46.981	310.517	36.722
310.529	31.701	310.529	29.167	310.529	46.94	310.529	36.926
310.542	32.07	310.542	28.72	310.542	46.882	310.542	37.077
310.554	32.439	310.554	28.385	310.554	46.799	310.554	37.194
310.566	32.726	310.566	27.905	310.566	46.793	310.566	37.27
310.578	33.063	310.578	27.342	310.578	46.816	310.578	37.301
310.59	33.363	310.59	26.839	310.59	46.863	310.59	37.312
310.603	33.594	310.603	26.369	310.603	46.958	310.603	37.257
310.615	33.817	310.615	25.934	310.615	47.004	310.615	37.171
310.627	33.893	310.627	25.649	310.627	47.164	310.627	37.152
310.639	33.926	310.639	25.409	310.639	47.363	310.639	37.142
310.652	33.934	310.652	25.171	310.652	47.571	310.652	37.059
310.664	33.947	310.664	24.939	310.664	47.759	310.664	36.91
310.676	33.949	310.676	24.857	310.676	48.034	310.676	36.81
310.688	33.932	310.688	24.77	310.688	48.328	310.688	36.711
310.7	33.896	310.7	24.63	310.7	48.583	310.7	36.543
310.713	33.79	310.713	24.58	310.713	48.936	310.713	36.336
310.725	33.655	310.725	24.546	310.725	49.271	310.725	36.137
310.737	33.419	310.737	24.531	310.737	49.543	310.737	35.911
310.749	33.18	310.749	24.518	310.749	49.808	310.749	35.693
310.761	32.948	310.761	24.506	310.761	50.087	310.761	35.517
310.774	32.675	310.774	24.525	310.774	50.268	310.774	35.358
310.786	32.403	310.786	24.498	310.786	50.387	310.786	35.289
310.798	32.062	310.798	24.653	310.798	50.552	310.798	35.2
310.81	31.717	310.81	24.806	310.81	50.663	310.81	35.171
310.822	31.368	310.822	24.984	310.822	50.803	310.822	35.212
310.835	30.977	310.835	25.184	310.835	50.943	310.835	35.183
310.847	30.604	310.847	25.293	310.847	51.06	310.847	35.189
310.859	30.224	310.859	25.366	310.859	51.256	310.859	35.135
310.871	29.864	310.871	25.447	310.871	51.428	310.871	35.05
310.884	29.571	310.884	25.618	310.884	51.624	310.884	34.878
310.896	29.27	310.896	25.739	310.896	51.896	310.896	34.697
310.908	28.969	310.908	25.946	310.908	52.11	310.908	34.485
310.92	28.75	310.92	26.035	310.92	52.344	310.92	34.364
310.932	28.638	310.932	26.233	310.932	52.602	310.932	34.238
310.945	28.554	310.945	26.43	310.945	52.755	310.945	34.171
310.957	28.574	310.957	26.68	310.957	52.934	310.957	34.14
310.969	28.664	310.969	26.9	310.969	53.119	310.969	34.061
310.981	28.813	310.981	27.233	310.981	53.249	310.981	33.969
310.993	28.916	310.993	27.548	310.993	53.27	310.993	33.776
311.006	29.019	311.006	27.918	311.006	53.228	311.006	33.514
311.018	29.202	311.018	28.206	311.018	53.136	311.018	33.327
311.03	29.402	311.03	28.579	311.03	53.026	311.03	33.132
311.042	29.703	311.042	28.771	311.042	52.803	311.042	32.877
311.054	30.021	311.054	28.9	311.054	52.54	311.054	32.614
311.067	30.424	311.067	28.935	311.067	52.194	311.067	32.425
311.079	30.829	311.079	28.798	311.079	51.801	311.079	32.326
311.091	31.207	311.091	28.662	311.091	51.303	311.091	32.157
311.103	31.622	311.103	28.381	311.103	50.759	311.103	31.963
311.116	32.011	311.116	28.183	311.116	50.195	311.116	31.912
311.128	32.506	311.128	27.984	311.128	49.509	311.128	31.853
311.14	32.962	311.14	27.855	311.14	48.762	311.14	31.794
311.152	33.487	311.152	27.705	311.152	48.044	311.152	31.802
311.164	33.963	311.164	27.516	311.164	47.348	311.164	31.851
311.177	34.378	311.177	27.508	311.177	46.567	311.177	31.919
311.189	34.88	311.189	27.447	311.189	45.893	311.189	32.071
311.201	35.394	311.201	27.429	311.201	45.295	311.201	32.2
311.213	35.98	311.213	27.471	311.213	44.746	311.213	32.314
311.225	36.562	311.225	27.426	311.225	44.314	311.225	32.477
311.238	37.065	311.238	27.457	311.238	43.944	311.238	32.698
311.25	37.517	311.25	27.39	311.25	43.596	311.25	32.994
311.262	37.88	311.262	27.472	311.262	43.305	311.262	33.348
311.274	38.153	311.274	27.632	311.274	43.011	311.274	33.696
311.286	38.258	311.286	27.793	311.286	42.723	311.286	34.106
311.299	38.231	311.299	27.944	311.299	42.448	311.299	34.647
311.311	38.123	311.311	28.204	311.311	42.208	311.311	35.189
311.323	37.959	311.323	28.452	311.323	42.116	311.323	35.74
311.335	37.711	311.335	28.619	311.335	42.008	311.335	36.237
311.347	37.326	311.347	28.757	311.347	41.894	311.347	36.644
311.36	36.93	311.36	28.994	311.36	41.856	311.36	36.963
311.372	36.548	311.372	29.003	311.372	41.815	311.372	37.256
311.384	36.134	311.384	29.102	311.384	41.727	311.384	37.448
311.396	35.712	311.396	29.234	311.396	41.581	311.396	37.554
311.409	35.297	311.409	29.276	311.409	41.542	311.409	37.656
311.421	34.942	311.421	29.351	311.421	41.535	311.421	37.766
311.433	34.547	311.433	29.576	311.433	41.506	311.433	37.76
311.445	34.161	311.445	29.694	311.445	41.518	311.445	37.707
311.457	33.801	311.457	29.916	311.457	41.551	311.457	37.642
311.47	33.46	311.47	29.99	311.47	41.6	311.47	37.595
311.482	33.145	311.482	30.134	311.482	41.663	311.482	37.561
311.494	32.868	311.494	30.392	311.494	41.767	311.494	37.413
311.506	32.593	311.506	30.47	311.506	41.877	311.506	37.333
311.518	32.263	311.518	30.606	311.518	41.957	311.518	37.211
311.531	31.946	311.531	30.688	311.531	42.023	311.531	37.009
311.543	31.592	311.543	30.824	311.543	42.118	311.543	36.829
311.555	31.253	311.555	30.919	311.555	42.295	311.555	36.673
311.567	30.959	311.567	31.039	311.567	42.417	311.567	36.501
311.579	30.689	311.579	31.381	311.579	42.55	311.579	36.277
311.592	30.496	311.592	31.573	311.592	42.769	311.592	35.966
311.604	30.333	311.604	31.788	311.604	42.946	311.604	35.611
311.616	30.204	311.616	32.046	311.616	43.09	311.616	35.278
311.628	30.079	311.628	32.197	311.628	43.216	311.628	34.981
311.641	29.942	311.641	32.342	311.641	43.268	311.641	34.724
311.653	29.871	311.653	32.494	311.653	43.289	311.653	34.375
311.665	29.849	311.665	32.65	311.665	43.274	311.665	34.014
311.677	29.897	311.677	32.774	311.677	43.281	311.677	33.619
311.689	30.053	311.689	32.918	311.689	43.31	311.689	33.284
311.702	30.361	311.702	33.182	311.702	43.36	311.702	32.92
311.714	30.696	311.714	33.446	311.714	43.429	311.714	32.537
311.726	31.034	311.726	33.629	311.726	43.467	311.726	32.182
311.738	31.424	311.738	33.899	311.738	43.414	311.738	31.93
311.75	31.857	311.75	34.295	311.75	43.373	311.75	31.777
311.763	32.328	311.763	34.723	311.763	43.325	311.763	31.674
311.775	32.811	311.775	35.127	311.775	43.269	311.775	31.721
311.787	33.294	311.787	35.706	311.787	43.164	311.787	31.734
311.799	33.846	311.799	36.196	311.799	43.12	311.799	31.908
311.811	34.384	311.811	36.719	311.811	43.193	311.811	32.153
311.824	34.936	311.824	37.325	311.824	43.253	311.824	32.478
311.836	35.505	311.836	37.87	311.836	43.307	311.836	32.794
311.848	36.05	311.848	38.357	311.848	43.305	311.848	33.153
311.86	36.631	311.86	38.763	311.86	43.287	311.86	33.58
311.873	37.226	311.873	39.13	311.873	43.204	311.873	34.028
311.885	37.833	311.885	39.697	311.885	43.133	311.885	34.481
311.897	38.382	311.897	40.249	311.897	43.087	311.897	34.918
311.909	38.895	311.909	40.783	311.909	43.02	311.909	35.372
311.921	39.434	311.921	41.503	311.921	42.965	311.921	35.74
311.934	40.013	311.934	42.142	311.934	43.003	311.934	36.123
311.946	40.62	311.946	42.807	311.946	43.039	311.946	36.503
311.958	41.192	311.958	43.562	311.958	43.108	311.958	36.801
311.97	41.792	311.97	44.334	311.97	43.08	311.97	37.048
311.982	42.323	311.982	45.202	311.982	43.063	311.982	37.286
311.995	42.797	311.995	45.909	311.995	43.025	311.995	37.539
312.007	43.255	312.007	46.669	312.007	42.928	312.007	37.913
312.019	43.676	312.019	47.497	312.019	42.768	312.019	38.245
312.031	44.066	312.031	48.282	312.031	42.599	312.031	38.513
312.043	44.372	312.043	49.144	312.043	42.318	312.043	38.701
312.056	44.681	312.056	49.992	312.056	41.981	312.056	38.743
312.068	44.865	312.068	50.813	312.068	41.615	312.068	38.684
312.08	45.024	312.08	51.739	312.08	41.283	312.08	38.488
312.092	45.113	312.092	52.569	312.092	40.881	312.092	38.296
312.105	45.101	312.105	53.279	312.105	40.431	312.105	37.994
312.117	45.02	312.117	53.989	312.117	39.948	312.117	37.708
312.129	44.956	312.129	54.587	312.129	39.475	312.129	37.375
312.141	44.843	312.141	55.195	312.141	38.933	312.141	36.998
312.153	44.71	312.153	55.657	312.153	38.405	312.153	36.577
312.166	44.505	312.166	55.948	312.166	37.839	312.166	36.112
312.178	44.29	312.178	56.384	312.178	37.21	312.178	35.641
312.19	44.077	312.19	56.655	312.19	36.618	312.19	35.133
312.202	43.777	312.202	56.781	312.202	36.082	312.202	34.663
312.214	43.395	312.214	56.935	312.214	35.501	312.214	34.147
312.227	42.963	312.227	56.959	312.227	34.912	312.227	33.655
312.239	42.504	312.239	56.951	312.239	34.38	312.239	33.156
312.251	41.9	312.251	56.894	312.251	33.896	312.251	32.719
312.263	41.311	312.263	56.663	312.263	33.474	312.263	32.391
312.275	40.661	312.275	56.589	312.275	33.15	312.275	32.037
312.288	39.867	312.288	56.379	312.288	32.941	312.288	31.728
312.3	39.045	312.3	56.119	312.3	32.74	312.3	31.431
312.312	38.232	312.312	55.892	312.312	32.555	312.312	31.058
312.324	37.337	312.324	55.577	312.324	32.395	312.324	30.765
312.337	36.401	312.337	55.203	312.337	32.276	312.337	30.538
312.349	35.466	312.349	54.824	312.349	32.147	312.349	30.397
312.361	34.516	312.361	54.531	312.361	32.04	312.361	30.213
312.373	33.614	312.373	54.02	312.373	31.923	312.373	30.082
312.385	32.688	312.385	53.528	312.385	31.826	312.385	29.892
312.398	31.864	312.398	53.015	312.398	31.748	312.398	29.718
312.41	31.185	312.41	52.516	312.41	31.689	312.41	29.514
312.422	30.578	312.422	51.923	312.422	31.667	312.422	29.261
312.434	29.986	312.434	51.245	312.434	31.689	312.434	29.053
312.446	29.428	312.446	50.582	312.446	31.711	312.446	28.809
312.459	29.025	312.459	49.932	312.459	31.822	312.459	28.675
312.471	28.65	312.471	49.235	312.471	31.947	312.471	28.538
312.483	28.422	312.483	48.635	312.483	32.097	312.483	28.543
312.495	28.239	312.495	48.026	312.495	32.221	312.495	28.622
312.507	28.135	312.507	47.543	312.507	32.411	312.507	28.675
312.52	28.073	312.52	47.176	312.52	32.591	312.52	28.826
312.532	28.021	312.532	46.742	312.532	32.801	312.532	28.955
312.544	28.009	312.544	46.432	312.544	33.014	312.544	29.151
312.556	28.048	312.556	46.111	312.556	33.254	312.556	29.446
312.568	28.042	312.568	45.876	312.568	33.531	312.568	29.767
312.581	28.155	312.581	45.706	312.581	33.804	312.581	30.11
312.593	28.303	312.593	45.329	312.593	34.207	312.593	30.517
312.605	28.411	312.605	45.032	312.605	34.54	312.605	30.854
312.617	28.579	312.617	44.887	312.617	34.841	312.617	31.225
312.63	28.693	312.63	44.711	312.63	35.145	312.63	31.511
312.642	28.847	312.642	44.581	312.642	35.395	312.642	31.779
312.654	28.944	312.654	44.417	312.654	35.585	312.654	32.022
312.666	29.13	312.666	44.222	312.666	35.792	312.666	32.145
312.678	29.315	312.678	44.13	312.678	35.999	312.678	32.203
312.691	29.41	312.691	43.828	312.691	36.144	312.691	32.219
312.703	29.572	312.703	43.638	312.703	36.219	312.703	32.16
312.715	29.667	312.715	43.338	312.715	36.263	312.715	32.129
312.727	29.745	312.727	43.032	312.727	36.284	312.727	32.105
312.739	29.938	312.739	42.793	312.739	36.291	312.739	31.967
312.752	30.148	312.752	42.593	312.752	36.26	312.752	31.812
312.764	30.384	312.764	42.49	312.764	36.239	312.764	31.549
312.776	30.63	312.776	42.197	312.776	36.2	312.776	31.323
312.788	30.916	312.788	42.046	312.788	36.107	312.788	31.116
312.8	31.302	312.8	41.823	312.8	35.986	312.8	30.896
312.813	31.668	312.813	41.468	312.813	35.789	312.813	30.652
312.825	32.05	312.825	41.112	312.825	35.539	312.825	30.399
312.837	32.35	312.837	40.825	312.837	35.129	312.837	30.062
312.849	32.564	312.849	40.501	312.849	34.636	312.849	29.786
312.862	32.726	312.862	40.229	312.862	34.127	312.862	29.605
312.874	32.734	312.874	39.853	312.874	33.506	312.874	29.373
312.886	32.725	312.886	39.481	312.886	32.864	312.886	29.217
312.898	32.609	312.898	39.283	312.898	32.169	312.898	29.11
312.91	32.477	312.91	39.033	312.91	31.553	312.91	29.064
312.923	32.323	312.923	38.792	312.923	30.994	312.923	29.063
312.935	32.071	312.935	38.58	312.935	30.51	312.935	29.019
312.947	31.876	312.947	38.408	312.947	30.036	312.947	28.969
312.959	31.614	312.959	38.185	312.959	29.572	312.959	28.867
312.971	31.364	312.971	37.995	312.971	29.168	312.971	28.671
312.984	31.055	312.984	37.82	312.984	28.744	312.984	28.488
312.996	30.57	312.996	37.592	312.996	28.336	312.996	28.261
313.008	30.052	313.008	37.409	313.008	27.862	313.008	27.952
313.02	29.454	313.02	37.234	313.02	27.432	313.02	27.659
313.032	28.807	313.032	36.948	313.032	27.041	313.032	27.35
313.045	28.18	313.045	36.639	313.045	26.757	313.045	27.138
313.057	27.575	313.057	36.155	313.057	26.523	313.057	26.878
313.069	27.041	313.069	35.817	313.069	26.31	313.069	26.621
313.081	26.51	313.081	35.448	313.081	26.078	313.081	26.447
313.094	26.021	313.094	35.116	313.094	25.825	313.094	26.269
313.106	25.677	313.106	34.923	313.106	25.585	313.106	26.058
313.118	25.349	313.118	34.667	313.118	25.356	313.118	25.881
313.13	25.121	313.13	34.563	313.13	25.233	313.13	25.612
313.142	24.95	313.142	34.381	313.142	25.19	313.142	25.389
313.155	24.736	313.155	34.217	313.155	25.176	313.155	25.192
313.167	24.585	313.167	33.987	313.167	25.251	313.167	24.963
313.179	24.413	313.179	33.736	313.179	25.394	313.179	24.751
313.191	24.267	313.191	33.601	313.191	25.527	313.191	24.504
313.203	24.077	313.203	33.294	313.203	25.689	313.203	24.221
313.216	23.846	313.216	32.95	313.216	25.833	313.216	23.923
313.228	23.6	313.228	32.709	313.228	26.036	313.228	23.646
313.24	23.196	313.24	32.468	313.24	26.219	313.24	23.386
313.252	22.816	313.252	32.158	313.252	26.463	313.252	23.184
313.264	22.487	313.264	31.941	313.264	26.723	313.264	22.963
313.277	22.204	313.277	31.643	313.277	26.997	313.277	22.759
313.289	21.979	313.289	31.48	313.289	27.375	313.289	22.555
313.301	21.753	313.301	31.375	313.301	27.804	313.301	22.369
313.313	21.65	313.313	31.103	313.313	28.321	313.313	22.204
313.326	21.518	313.326	30.855	313.326	28.76	313.326	22.021
313.338	21.454	313.338	30.578	313.338	29.161	313.338	21.917
313.35	21.537	313.35	30.177	313.35	29.476	313.35	21.844
313.362	21.608	313.362	29.812	313.362	29.731	313.362	21.802
313.374	21.72	313.374	29.422	313.374	29.987	313.374	21.84
313.387	21.855	313.387	29.129	313.387	30.252	313.387	21.868
313.399	22.087	313.399	28.829	313.399	30.504	313.399	21.893
313.411	22.389	313.411	28.67	313.411	30.751	313.411	21.89
313.423	22.745	313.423	28.658	313.423	31.06	313.423	21.906
313.435	23.199	313.435	28.683	313.435	31.408	313.435	21.893
313.448	23.666	313.448	28.847	313.448	31.76	313.448	21.798
313.46	24.182	313.46	29.063	313.46	32.106	313.46	21.713
313.472	24.685	313.472	29.487	313.472	32.383	313.472	21.646
313.484	25.229	313.484	29.647	313.484	32.668	313.484	21.582
313.496	25.78	313.496	30.004	313.496	32.831	313.496	21.504
313.509	26.289	313.509	30.307	313.509	33.016	313.509	21.39
313.521	26.775	313.521	30.51	313.521	33.132	313.521	21.282
313.533	27.295	313.533	30.789	313.533	33.225	313.533	21.127
313.545	27.782	313.545	31.017	313.545	33.306	313.545	21.033
313.558	28.252	313.558	31.214	313.558	33.335	313.558	20.899
313.57	28.745	313.57	31.518	313.57	33.399	313.57	20.838
313.582	29.253	313.582	31.806	313.582	33.426	313.582	20.753
313.594	29.835	313.594	32.053	313.594	33.395	313.594	20.764
313.606	30.451	313.606	32.344	313.606	33.424	313.606	20.862
313.619	31.058	313.619	32.735	313.619	33.466	313.619	20.971
313.631	31.674	313.631	33.121	313.631	33.597	313.631	21.19
313.643	32.278	313.643	33.496	313.643	33.775	313.643	21.431
313.655	32.975	313.655	33.875	313.655	33.966	313.655	21.721
313.667	33.719	313.667	34.279	313.667	34.236	313.667	22.037
313.68	34.41	313.68	34.551	313.68	34.562	313.68	22.371
313.692	35.003	313.692	34.889	313.692	34.936	313.692	22.669
313.704	35.538	313.704	35.074	313.704	35.295	313.704	23.013
313.716	36.082	313.716	35.267	313.716	35.646	313.716	23.326
313.728	36.438	313.728	35.407	313.728	35.995	313.728	23.527
313.741	36.838	313.741	35.487	313.741	36.314	313.741	23.714
313.753	37.11	313.753	35.506	313.753	36.528	313.753	23.808
313.765	37.248	313.765	35.474	313.765	36.805	313.765	23.838
313.777	37.322	313.777	35.407	313.777	37.093	313.777	23.854
313.789	37.38	313.789	35.303	313.789	37.4	313.789	23.868
313.802	37.458	313.802	35.093	313.802	37.644	313.802	23.916
313.814	37.538	313.814	34.788	313.814	37.875	313.814	23.956
313.826	37.596	313.826	34.475	313.826	38.233	313.826	24.006
313.838	37.663	313.838	34.023	313.838	38.5	313.838	24.136
313.851	37.651	313.851	33.553	313.851	38.686	313.851	24.295
313.863	37.716	313.863	32.982	313.863	38.85	313.863	24.589
313.875	37.784	313.875	32.349	313.875	38.921	313.875	24.859
313.887	37.844	313.887	31.679	313.887	38.925	313.887	25.169
313.899	37.831	313.899	31.195	313.899	38.897	313.899	25.514
313.912	37.804	313.912	30.672	313.912	38.977	313.912	25.845
313.924	37.805	313.924	30.171	313.924	39.045	313.924	26.282
313.936	37.736	313.936	29.841	313.936	39.098	313.936	26.768
313.948	37.609	313.948	29.496	313.948	39.183	313.948	27.361
313.96	37.519	313.96	29.237	313.96	39.201	313.96	27.918
313.973	37.374	313.973	29.114	313.973	39.18	313.973	28.561
313.985	37.272	313.985	28.858	313.985	39.073	313.985	29.173
313.997	37.098	313.997	28.709	313.997	38.966	313.997	29.825
314.009	36.806	314.009	28.537	314.009	38.772	314.009	30.379
314.021	36.458	314.021	28.369	314.021	38.531	314.021	30.883
314.034	36.007	314.034	28.187	314.034	38.265	314.034	31.37
314.046	35.456	314.046	28.044	314.046	38.007	314.046	31.799
314.058	34.937	314.058	27.922	314.058	37.711	314.058	32.217
314.07	34.311	314.07	27.835	314.07	37.449	314.07	32.535
314.083	33.584	314.083	27.765	314.083	37.167	314.083	32.858
314.095	32.888	314.095	27.835	314.095	36.859	314.095	33.144
314.107	32.262	314.107	27.839	314.107	36.531	314.107	33.398
314.119	31.672	314.119	27.86	314.119	36.14	314.119	33.586
314.131	31.064	314.131	27.917	314.131	35.761	314.131	33.738
314.144	30.553	314.144	27.984	314.144	35.316	314.144	33.919
314.156	29.979	314.156	28.018	314.156	34.936	314.156	34.05
314.168	29.472	314.168	28.04	314.168	34.619	314.168	34.192
314.18	29.103	314.18	28.124	314.18	34.235	314.18	34.349
314.192	28.828	314.192	28.191	314.192	33.873	314.192	34.463
314.205	28.61	314.205	28.298	314.205	33.503	314.205	34.558
314.217	28.358	314.217	28.393	314.217	33.15	314.217	34.693
314.229	28.123	314.229	28.453	314.229	32.848	314.229	34.869
314.241	27.992	314.241	28.465	314.241	32.527	314.241	35.073
314.253	27.757	314.253	28.418	314.253	32.275	314.253	35.246
314.266	27.635	314.266	28.312	314.266	32.088	314.266	35.4
314.278	27.503	314.278	28.239	314.278	31.936	314.278	35.395
314.29	27.361	314.29	28.214	314.29	31.856	314.29	35.316
314.302	27.202	314.302	28.219	314.302	31.892	314.302	35.23
314.315	27.051	314.315	28.187	314.315	32.069	314.315	35.117
314.327	26.93	314.327	28.095	314.327	32.253	314.327	35.036
314.339	26.843	314.339	28.104	314.339	32.458	314.339	34.914
314.351	26.759	314.351	28.055	314.351	32.768	314.351	34.752
314.363	26.779	314.363	28.055	314.363	33.087	314.363	34.529
314.376	26.824	314.376	27.937	314.376	33.469	314.376	34.242
314.388	26.874	314.388	27.867	314.388	33.866	314.388	33.835
314.4	26.854	314.4	27.797	314.4	34.33	314.4	33.347
314.412	26.948	314.412	27.597	314.412	34.739	314.412	32.897
314.424	27.093	314.424	27.38	314.424	35.189	314.424	32.479
314.437	27.227	314.437	27.176	314.437	35.682	314.437	32.051
314.449	27.408	314.449	26.932	314.449	36.174	314.449	31.65
314.461	27.576	314.461	26.681	314.461	36.643	314.461	31.226
314.473	27.735	314.473	26.423	314.473	37.17	314.473	30.789
314.485	27.901	314.485	26.129	314.485	37.718	314.485	30.426
314.498	28.063	314.498	25.879	314.498	38.32	314.498	30.051
314.51	28.193	314.51	25.611	314.51	38.921	314.51	29.659
314.522	28.291	314.522	25.467	314.522	39.558	314.522	29.24
314.534	28.274	314.534	25.337	314.534	40.323	314.534	28.745
314.547	28.171	314.547	25.237	314.547	41.174	314.547	28.278
314.559	28.096	314.559	25.159	314.559	42.128	314.559	27.676
314.571	28.121	314.571	25.21	314.571	43.083	314.571	27.074
314.583	28.133	314.583	25.309	314.583	44.116	314.583	26.427
314.595	28.048	314.595	25.442	314.595	45.164	314.595	25.805
314.608	27.921	314.608	25.65	314.608	46.167	314.608	25.139
314.62	27.785	314.62	25.882	314.62	47.084	314.62	24.458
314.632	27.633	314.632	26.142	314.632	47.919	314.632	23.707
314.644	27.495	314.644	26.461	314.644	48.673	314.644	22.923
314.656	27.274	314.656	26.757	314.656	49.325	314.656	22.226
314.669	27.166	314.669	27.101	314.669	49.841	314.669	21.473
314.681	26.99	314.681	27.428	314.681	50.299	314.681	20.68
314.693	26.792	314.693	27.689	314.693	50.658	314.693	20.021
314.705	26.617	314.705	27.906	314.705	50.939	314.705	19.452
314.717	26.465	314.717	28.103	314.717	51.193	314.717	18.825
314.73	26.293	314.73	28.279	314.73	51.3	314.73	18.208
314.742	26.061	314.742	28.507	314.742	51.301	314.742	17.692
314.754	25.822	314.754	28.605	314.754	51.253	314.754	17.216
314.766	25.574	314.766	28.654	314.766	51.108	314.766	16.769
314.779	25.24	314.779	28.653	314.779	50.929	314.779	16.356
314.791	24.871	314.791	28.732	314.791	50.645	314.791	16.052
314.803	24.453	314.803	28.662	314.803	50.316	314.803	15.82
314.815	24.046	314.815	28.627	314.815	49.898	314.815	15.644
314.827	23.457	314.827	28.68	314.827	49.497	314.827	15.496
314.84	22.854	314.84	28.766	314.84	49.078	314.84	15.428
314.852	22.228	314.852	28.876	314.852	48.632	314.852	15.47
314.864	21.574	314.864	29.087	314.864	48.198	314.864	15.526
314.876	21.028	314.876	29.426	314.876	47.766	314.876	15.59
314.888	20.464	314.888	29.848	314.888	47.326	314.888	15.723
314.901	19.929	314.901	30.248	314.901	46.832	314.901	15.858
314.913	19.478	314.913	30.625	314.913	46.26	314.913	16.092
314.925	19.029	314.925	30.987	314.925	45.671	314.925	16.354
314.937	18.666	314.937	31.262	314.937	45.056	314.937	16.717
314.949	18.428	314.949	31.547	314.949	44.337	314.949	17.219
314.962	18.268	314.962	31.753	314.962	43.546	314.962	17.733
314.974	18.142	314.974	31.867	314.974	42.626	314.974	18.345
314.986	18	314.986	31.871	314.986	41.735	314.986	19.081
314.998	17.853	314.998	31.831	314.998	40.832	314.998	19.894
315.011	17.749	315.011	31.727	315.011	39.947	315.011	20.667
315.023	17.568	315.023	31.557	315.023	39.136	315.023	21.513
315.035	17.411	315.035	31.396	315.035	38.483	315.035	22.33
315.047	17.248	315.047	31.262	315.047	37.857	315.047	23.148
315.059	16.997	315.059	31.161	315.059	37.266	315.059	23.897
315.072	16.751	315.072	31.083	315.072	36.724	315.072	24.513
315.084	16.425	315.084	30.97	315.084	36.297	315.084	25.129
315.096	16.156	315.096	30.958	315.096	35.961	315.096	25.672
315.108	15.841	315.108	31.005	315.108	35.721	315.108	26.148
315.12	15.543	315.12	31.088	315.12	35.564	315.12	26.566
315.133	15.288	315.133	31.252	315.133	35.383	315.133	26.949
315.145	15.059	315.145	31.372	315.145	35.287	315.145	27.325
315.157	14.92	315.157	31.486	315.157	35.307	315.157	27.539
315.169	14.756	315.169	31.628	315.169	35.43	315.169	27.664
315.181	14.608	315.181	31.791	315.181	35.619	315.181	27.747
315.194	14.466	315.194	31.913	315.194	35.834	315.194	27.897
315.206	14.243	315.206	32.058	315.206	36.114	315.206	27.982
315.218	14.111	315.218	32.234	315.218	36.387	315.218	28.136
315.23	13.968	315.23	32.364	315.23	36.653	315.23	28.328
315.242	13.91	315.242	32.513	315.242	36.927	315.242	28.441
315.255	13.898	315.255	32.631	315.255	37.245	315.255	28.475
315.267	13.873	315.267	32.732	315.267	37.566	315.267	28.388
315.279	14.001	315.279	32.779	315.279	37.892	315.279	28.318
315.291	14.149	315.291	32.707	315.291	38.16	315.291	28.275
315.304	14.32	315.304	32.429	315.304	38.35	315.304	28.269
315.316	14.608	315.316	32.227	315.316	38.546	315.316	28.213
315.328	14.925	315.328	31.863	315.328	38.698	315.328	28.096
315.34	15.329	315.34	31.504	315.34	38.833	315.34	28.034
315.352	15.754	315.352	31.075	315.352	38.962	315.352	27.982
315.365	16.178	315.365	30.586	315.365	39.053	315.365	27.902
315.377	16.605	315.377	30.042	315.377	39.14	315.377	27.84
315.389	17.024	315.389	29.494	315.389	39.287	315.389	27.84
315.401	17.334	315.401	28.957	315.401	39.418	315.401	27.78
315.413	17.7	315.413	28.437	315.413	39.5	315.413	27.64
315.426	18.062	315.426	27.868	315.426	39.579	315.426	27.6
315.438	18.486	315.438	27.388	315.438	39.63	315.438	27.562
315.45	18.849	315.45	26.874	315.45	39.614	315.45	27.469
315.462	19.108	315.462	26.415	315.462	39.628	315.462	27.447
315.474	19.406	315.474	25.959	315.474	39.64	315.474	27.449
315.487	19.646	315.487	25.566	315.487	39.565	315.487	27.392
315.499	19.86	315.499	25.251	315.499	39.443	315.499	27.377
315.511	20.016	315.511	24.961	315.511	39.24	315.511	27.492
315.523	20.165	315.523	24.555	315.523	38.991	315.523	27.641
315.536	20.353	315.536	24.22	315.536	38.658	315.536	27.947
315.548	20.504	315.548	23.79	315.548	38.391	315.548	28.391
315.56	20.634	315.56	23.455	315.56	38.132	315.56	28.866
315.572	20.771	315.572	23.054	315.572	37.86	315.572	29.408
315.584	20.913	315.584	22.776	315.584	37.527	315.584	29.959
315.597	21.118	315.597	22.459	315.597	37.257	315.597	30.545
315.609	21.357	315.609	22.141	315.609	37.057	315.609	31.036
315.621	21.693	315.621	21.886	315.621	36.849	315.621	31.601
315.633	21.927	315.633	21.666	315.633	36.718	315.633	32.068
315.645	22.147	315.645	21.544	315.645	36.669	315.645	32.482
315.658	22.492	315.658	21.41	315.658	36.629	315.658	32.97
315.67	22.854	315.67	21.347	315.67	36.642	315.67	33.48
315.682	23.266	315.682	21.33	315.682	36.691	315.682	34.072
315.694	23.707	315.694	21.218	315.694	36.736	315.694	34.59
315.706	24.097	315.706	21.158	315.706	36.835	315.706	35.13
315.719	24.494	315.719	21.303	315.719	36.924	315.719	35.619
315.731	24.805	315.731	21.339	315.731	37.047	315.731	36.113
315.743	25.033	315.743	21.581	315.743	37.268	315.743	36.556
315.755	25.183	315.755	21.821	315.755	37.456	315.755	36.91
315.768	25.25	315.768	22.17	315.768	37.574	315.768	37.255
315.78	25.296	315.78	22.568	315.78	37.744	315.78	37.597
315.792	25.38	315.792	23.072	315.792	37.905	315.792	37.951
315.804	25.407	315.804	23.595	315.804	38.039	315.804	38.258
315.816	25.484	315.816	24.12	315.816	38.13	315.816	38.565
315.829	25.558	315.829	24.654	315.829	38.189	315.829	38.852
315.841	25.549	315.841	25.233	315.841	38.206	315.841	38.977
315.853	25.514	315.853	25.734	315.853	38.214	315.853	39.075
315.865	25.504	315.865	26.172	315.865	38.209	315.865	39.176
315.877	25.55	315.877	26.6	315.877	38.17	315.877	39.181
315.89	25.619	315.89	26.96	315.89	38.139	315.89	39.107
315.902	25.763	315.902	27.292	315.902	38.121	315.902	39.079
315.914	25.964	315.914	27.565	315.914	38.164	315.914	39.055
315.926	26.118	315.926	27.733	315.926	38.277	315.926	38.914
315.938	26.225	315.938	27.836	315.938	38.403	315.938	38.784
315.951	26.301	315.951	27.95	315.951	38.569	315.951	38.395
315.963	26.345	315.963	28.016	315.963	38.744	315.963	37.845
315.975	26.364	315.975	28.022	315.975	38.904	315.975	37.186
315.987	26.312	315.987	28.07	315.987	39.051	315.987	36.437
316	26.245	316	28.046	316	39.187	316	35.644
316.012	26.13	316.012	28.003	316.012	39.235	316.012	34.889
316.024	26.045	316.024	28.099	316.024	39.239	316.024	34.093
316.036	25.893	316.036	28.047	316.036	39.228	316.036	33.27
316.048	25.801	316.048	28.06	316.048	39.167	316.048	32.418
316.061	25.755	316.061	28.08	316.061	39.112	316.061	31.718
316.073	25.539	316.073	28.131	316.073	39.023	316.073	30.993
316.085	25.243	316.085	28.154	316.085	38.807	316.085	30.276
316.097	24.911	316.097	28.067	316.097	38.46	316.097	29.589
316.109	24.421	316.109	28.007	316.109	38.1	316.109	28.92
316.122	23.813	316.122	27.861	316.122	37.712	316.122	28.318
316.134	23.133	316.134	27.509	316.134	37.333	316.134	27.676
316.146	22.335	316.146	27.174	316.146	36.936	316.146	27.028
316.158	21.553	316.158	26.688	316.158	36.49	316.158	26.434
316.17	20.717	316.17	26.212	316.17	36.115	316.17	25.856
316.183	19.895	316.183	25.671	316.183	35.87	316.183	25.193
316.195	19.111	316.195	25.107	316.195	35.63	316.195	24.588
316.207	18.33	316.207	24.422	316.207	35.445	316.207	24.001
316.219	17.645	316.219	23.825	316.219	35.323	316.219	23.418
316.232	16.998	316.232	23.175	316.232	35.21	316.232	22.856
316.244	16.348	316.244	22.584	316.244	35.143	316.244	22.407
316.256	15.799	316.256	22.03	316.256	35.125	316.256	22.124
316.268	15.289	316.268	21.491	316.268	35.137	316.268	21.953
316.28	14.856	316.28	21.14	316.28	35.171	316.28	21.864
316.293	14.471	316.293	20.733	316.293	35.18	316.293	21.916
316.305	14.203	316.305	20.417	316.305	35.199	316.305	22.092
316.317	14.01	316.317	20.086	316.317	35.25	316.317	22.306
316.329	13.821	316.329	19.759	316.329	35.25	316.329	22.486
316.341	13.731	316.341	19.553	316.341	35.259	316.341	22.74
316.354	13.697	316.354	19.473	316.354	35.28	316.354	22.911
316.366	13.735	316.366	19.341	316.366	35.283	316.366	23.13
316.378	13.85	316.378	19.225	316.378	35.265	316.378	23.503
316.39	14.075	316.39	19.147	316.39	35.255	316.39	23.989
316.402	14.325	316.402	18.996	316.402	35.252	316.402	24.547
316.415	14.569	316.415	18.861	316.415	35.323	316.415	25.181
316.427	14.806	316.427	18.799	316.427	35.432	316.427	25.717
316.439	14.998	316.439	18.678	316.439	35.514	316.439	26.331
316.451	15.285	316.451	18.567	316.451	35.625	316.451	26.874
316.463	15.602	316.463	18.37	316.463	35.789	316.463	27.399
316.476	15.939	316.476	18.043	316.476	35.878	316.476	27.745
316.488	16.322	316.488	17.597	316.488	35.952	316.488	27.993
316.5	16.727	316.5	17.134	316.5	36.038	316.5	28.144
316.512	17.133	316.512	16.689	316.512	36.204	316.512	28.173
316.525	17.528	316.525	16.28	316.525	36.367	316.525	28.195
316.537	18	316.537	15.962	316.537	36.576	316.537	28.133
316.549	18.49	316.549	15.776	316.549	36.788	316.549	28.1
316.561	19.021	316.561	15.654	316.561	36.987	316.561	28.077
316.573	19.562	316.573	15.629	316.573	37.221	316.573	28.026
316.586	20.223	316.586	15.625	316.586	37.414	316.586	27.913
316.598	20.911	316.598	15.643	316.598	37.538	316.598	27.871
316.61	21.598	316.61	15.644	316.61	37.583	316.61	27.842
316.622	22.277	316.622	15.747	316.622	37.562	316.622	27.734
316.634	22.85	316.634	15.738	316.634	37.398	316.634	27.676
316.647	23.394	316.647	15.795	316.647	37.235	316.647	27.573
316.659	23.889	316.659	15.765	316.659	37.049	316.659	27.383
316.671	24.35	316.671	15.764	316.671	36.897	316.671	27.113
316.683	24.84	316.683	15.817	316.683	36.736	316.683	26.834
316.695	25.29	316.695	15.825	316.695	36.571	316.695	26.495
316.708	25.706	316.708	15.892	316.708	36.48	316.708	26.06
316.72	26.007	316.72	15.916	316.72	36.372	316.72	25.612
316.732	26.249	316.732	15.908	316.732	36.246	316.732	25.092
316.744	26.458	316.744	15.968	316.744	36.152	316.744	24.593
316.757	26.668	316.757	15.982	316.757	35.967	316.757	24.145
316.769	26.841	316.769	16.061	316.769	35.687	316.769	23.792
316.781	26.899	316.781	16.122	316.781	35.441	316.781	23.556
316.793	26.886	316.793	16.227	316.793	35.129	316.793	23.257
316.805	26.801	316.805	16.309	316.805	34.867	316.805	23.002
316.818	26.674	316.818	16.439	316.818	34.58	316.818	22.692
316.83	26.638	316.83	16.517	316.83	34.205	316.83	22.385
316.842	26.611	316.842	16.566	316.842	33.768	316.842	22.242
316.854	26.666	316.854	16.504	316.854	33.409	316.854	22.049
316.866	26.766	316.866	16.458	316.866	33.081	316.866	21.919
316.879	26.927	316.879	16.422	316.879	32.768	316.879	21.868
316.891	27.014	316.891	16.456	316.891	32.523	316.891	21.846
316.903	27.131	316.903	16.522	316.903	32.295	316.903	21.918
316.915	27.26	316.915	16.596	316.915	32.129	316.915	22.102
316.927	27.363	316.927	16.655	316.927	31.997	316.927	22.39
316.94	27.575	316.94	16.737	316.94	31.92	316.94	22.672
316.952	27.801	316.952	16.846	316.952	31.846	316.952	23.059
316.964	28.046	316.964	17.005	316.964	31.816	316.964	23.474
316.976	28.351	316.976	17.168	316.976	31.762	316.976	23.877
316.989	28.685	316.989	17.305	316.989	31.718	316.989	24.346
317.001	29.04	317.001	17.365	317.001	31.625	317.001	24.845
317.013	29.337	317.013	17.446	317.013	31.444	317.013	25.342
317.025	29.559	317.025	17.611	317.025	31.296	317.025	25.747
317.037	29.71	317.037	17.789	317.037	31.12	317.037	26.133
317.05	29.891	317.05	18.05	317.05	30.988	317.05	26.459
317.062	30.007	317.062	18.354	317.062	30.888	317.062	26.691
317.074	30.106	317.074	18.769	317.074	30.805	317.074	26.874
317.086	30.14	317.086	19.212	317.086	30.719	317.086	27.024
317.098	30.199	317.098	19.648	317.098	30.689	317.098	27.015
317.111	30.153	317.111	20.114	317.111	30.741	317.111	26.951
317.123	30.066	317.123	20.583	317.123	30.876	317.123	26.882
317.135	30.027	317.135	21.09	317.135	31.082	317.135	26.671
317.147	29.926	317.147	21.646	317.147	31.378	317.147	26.491
317.159	29.811	317.159	22.221	317.159	31.728	317.159	26.238
317.172	29.6	317.172	22.743	317.172	32.146	317.172	25.837
317.184	29.441	317.184	23.227	317.184	32.692	317.184	25.462
317.196	29.291	317.196	23.751	317.196	33.272	317.196	24.978
317.208	29.141	317.208	24.25	317.208	33.88	317.208	24.438
317.221	28.987	317.221	24.801	317.221	34.437	317.221	23.799
317.233	28.93	317.233	25.367	317.233	35.007	317.233	23.183
317.245	28.769	317.245	25.937	317.245	35.632	317.245	22.525
317.257	28.653	317.257	26.541	317.257	36.277	317.257	21.795
317.269	28.5	317.269	27.236	317.269	36.822	317.269	21.102
317.282	28.243	317.282	28.005	317.282	37.258	317.282	20.477
317.294	27.947	317.294	28.83	317.294	37.565	317.294	19.921
317.306	27.732	317.306	29.68	317.306	37.827	317.306	19.468
317.318	27.477	317.318	30.561	317.318	38.024	317.318	19.118
317.33	27.22	317.33	31.458	317.33	38.183	317.33	18.83
317.343	27.058	317.343	32.357	317.343	38.251	317.343	18.54
317.355	26.814	317.355	33.265	317.355	38.297	317.355	18.344
317.367	26.6	317.367	34.107	317.367	38.326	317.367	18.159
317.379	26.366	317.379	34.881	317.379	38.328	317.379	17.987
317.391	26.159	317.391	35.597	317.391	38.443	317.391	17.782
317.404	25.907	317.404	36.336	317.404	38.496	317.404	17.518
317.416	25.629	317.416	37.015	317.416	38.699	317.416	17.215
317.428	25.4	317.428	37.706	317.428	39.039	317.428	16.828
317.44	25.21	317.44	38.26	317.44	39.461	317.44	16.439
317.453	25.089	317.453	38.799	317.453	39.96	317.453	16.123
317.465	25.038	317.465	39.264	317.465	40.487	317.465	15.804
317.477	25.075	317.477	39.678	317.477	41.063	317.477	15.632
317.489	25.171	317.489	39.993	317.489	41.643	317.489	15.599
317.501	25.349	317.501	40.194	317.501	42.241	317.501	15.596
317.514	25.481	317.514	40.24	317.514	42.721	317.514	15.746
317.526	25.685	317.526	40.101	317.526	43.081	317.526	15.94
317.538	25.91	317.538	39.775	317.538	43.243	317.538	16.159
317.55	26.123	317.55	39.443	317.55	43.357	317.55	16.508
317.562	26.319	317.562	39.058	317.562	43.422	317.562	16.877
317.575	26.51	317.575	38.604	317.575	43.448	317.575	17.317
317.587	26.7	317.587	38.198	317.587	43.436	317.587	17.876
317.599	26.909	317.599	37.739	317.599	43.332	317.599	18.352
317.611	27.138	317.611	37.333	317.611	43.22	317.611	18.791
317.623	27.411	317.623	36.836	317.623	43.156	317.623	19.306
317.636	27.705	317.636	36.271	317.636	43.091	317.636	19.838
317.648	27.878	317.648	35.703	317.648	43.064	317.648	20.38
317.66	28.06	317.66	35.073	317.66	43.004	317.66	20.91
317.672	28.184	317.672	34.491	317.672	42.876	317.672	21.311
317.684	28.237	317.684	33.831	317.684	42.817	317.684	21.66
317.697	28.264	317.697	33.179	317.697	42.76	317.697	21.883
317.709	28.292	317.709	32.51	317.709	42.758	317.709	22.015
317.721	28.287	317.721	31.847	317.721	42.764	317.721	22.038
317.733	28.289	317.733	31.311	317.733	42.812	317.733	21.968
317.746	28.243	317.746	30.762	317.746	42.863	317.746	21.779
317.758	28.153	317.758	30.247	317.758	42.98	317.758	21.564
317.77	28.129	317.77	29.728	317.77	43.061	317.77	21.368
317.782	28.064	317.782	29.225	317.782	43.141	317.782	21.062
317.794	28.052	317.794	28.64	317.794	43.231	317.794	20.734
317.807	28.065	317.807	28.092	317.807	43.242	317.807	20.525
317.819	28.133	317.819	27.519	317.819	43.242	317.819	20.354
317.831	28.197	317.831	26.911	317.831	43.133	317.831	20.265
317.843	28.221	317.843	26.259	317.843	42.952	317.843	20.274
317.855	28.265	317.855	25.553	317.855	42.656	317.855	20.323
317.868	28.273	317.868	24.764	317.868	42.313	317.868	20.425
317.88	28.22	317.88	23.88	317.88	41.905	317.88	20.54
317.892	28.133	317.892	23.053	317.892	41.402	317.892	20.577
317.904	28.038	317.904	22.224	317.904	40.828	317.904	20.524
317.916	27.919	317.916	21.3	317.916	40.169	317.916	20.519
317.929	27.915	317.929	20.489	317.929	39.565	317.929	20.416
317.941	27.984	317.941	19.766	317.941	39.02	317.941	20.279
317.953	28.152	317.953	19.131	317.953	38.555	317.953	20.108
317.965	28.348	317.965	18.58	317.965	38.185	317.965	19.95
317.978	28.624	317.978	18.089	317.978	37.902	317.978	19.825
317.99	28.981	317.99	17.669	317.99	37.646	317.99	19.701
318.002	29.402	318.002	17.262	318.002	37.475	318.002	19.576
318.014	29.782	318.014	16.992	318.014	37.397	318.014	19.503
318.026	30.104	318.026	16.697	318.026	37.346	318.026	19.539
318.039	30.316	318.039	16.477	318.039	37.348	318.039	19.582
318.051	30.493	318.051	16.377	318.051	37.369	318.051	19.697
318.063	30.653	318.063	16.307	318.063	37.287	318.063	19.799
318.075	30.708	318.075	16.345	318.075	37.165	318.075	19.905
318.087	30.689	318.087	16.381	318.087	37.09	318.087	20.127
318.1	30.612	318.1	16.476	318.1	36.923	318.1	20.379
318.112	30.574	318.112	16.565	318.112	36.741	318.112	20.687
318.124	30.518	318.124	16.731	318.124	36.54	318.124	20.912
318.136	30.425	318.136	16.886	318.136	36.281	318.136	21.13
318.148	30.425	318.148	16.915	318.148	36.046	318.148	21.412
318.161	30.443	318.161	17.099	318.161	35.817	318.161	21.645
318.173	30.499	318.173	17.136	318.173	35.593	318.173	21.845
318.185	30.551	318.185	17.187	318.185	35.345	318.185	22.001
318.197	30.737	318.197	17.194	318.197	35.069	318.197	22.215
318.21	30.973	318.21	17.29	318.21	34.795	318.21	22.354
318.222	31.254	318.222	17.322	318.222	34.513	318.222	22.428
318.234	31.586	318.234	17.424	318.234	34.245	318.234	22.466
318.246	31.922	318.246	17.628	318.246	34.095	318.246	22.45
318.258	32.28	318.258	17.837	318.258	33.913	318.258	22.303
318.271	32.672	318.271	18.182	318.271	33.88	318.271	22.1
318.283	33.129	318.283	18.551	318.283	33.841	318.283	21.872
318.295	33.547	318.295	18.955	318.295	33.851	318.295	21.631
318.307	33.933	318.307	19.22	318.307	33.876	318.307	21.452
318.319	34.278	318.319	19.449	318.319	33.869	318.319	21.258
318.332	34.599	318.332	19.831	318.332	33.828	318.332	21.013
318.344	34.768	318.344	20.134	318.344	33.711	318.344	20.84
318.356	34.793	318.356	20.423	318.356	33.604	318.356	20.744
318.368	34.694	318.368	20.737	318.368	33.493	318.368	20.735
318.38	34.517	318.38	20.89	318.38	33.334	318.38	20.675
318.393	34.321	318.393	20.995	318.393	33.093	318.393	20.757
318.405	34.066	318.405	21.074	318.405	32.829	318.405	20.901
318.417	33.854	318.417	21.08	318.417	32.521	318.417	21.08
318.429	33.683	318.429	21.021	318.429	32.201	318.429	21.287
318.442	33.634	318.442	20.988	318.442	31.876	318.442	21.465
318.454	33.62	318.454	20.986	318.454	31.451	318.454	21.59
318.466	33.587	318.466	20.945	318.466	31.014	318.466	21.644
318.478	33.619	318.478	20.963	318.478	30.64	318.478	21.742
318.49	33.833	318.49	20.976	318.49	30.345	318.49	21.831
318.503	34.082	318.503	20.905	318.503	30.016	318.503	21.817
318.515	34.45	318.515	20.923	318.515	29.74	318.515	21.795
318.527	34.806	318.527	20.921	318.527	29.473	318.527	21.751
318.539	35.161	318.539	20.868	318.539	29.249	318.539	21.735
318.551	35.634	318.551	20.759	318.551	29.096	318.551	21.745
318.564	36.088	318.564	20.717	318.564	29	318.564	21.584
318.576	36.547	318.576	20.549	318.576	28.955	318.576	21.403
318.588	37.012	318.588	20.471	318.588	28.892	318.588	21.213
318.6	37.459	318.6	20.382	318.6	28.884	318.6	20.917
318.612	37.85	318.612	20.329	318.612	28.944	318.612	20.669
318.625	38.13	318.625	20.223	318.625	29.044	318.625	20.498
318.637	38.335	318.637	20.144	318.637	29.18	318.637	20.338
318.649	38.435	318.649	19.945	318.649	29.293	318.649	20.171
318.661	38.552	318.661	19.766	318.661	29.337	318.661	19.946
318.674	38.669	318.674	19.615	318.674	29.472	318.674	19.761
318.686	38.774	318.686	19.447	318.686	29.47	318.686	19.692
318.698	38.829	318.698	19.317	318.698	29.44	318.698	19.553
318.71	38.928	318.71	19.26	318.71	29.42	318.71	19.444
318.722	39.034	318.722	19.27	318.722	29.384	318.722	19.375
318.735	39.129	318.735	19.274	318.735	29.394	318.735	19.382
318.747	39.23	318.747	19.324	318.747	29.427	318.747	19.508
318.759	39.447	318.759	19.389	318.759	29.56	318.759	19.685
318.771	39.73	318.771	19.486	318.771	29.719	318.771	19.899
318.783	40.045	318.783	19.568	318.783	29.948	318.783	20.218
318.796	40.364	318.796	19.645	318.796	30.219	318.796	20.618
318.808	40.7	318.808	19.715	318.808	30.516	318.808	20.9
318.82	41.071	318.82	19.658	318.82	30.805	318.82	21.16
318.832	41.445	318.832	19.691	318.832	31.059	318.832	21.426
318.844	41.781	318.844	19.724	318.844	31.258	318.844	21.676
318.857	42.034	318.857	19.635	318.857	31.419	318.857	22.021
318.869	42.302	318.869	19.525	318.869	31.572	318.869	22.397
318.881	42.611	318.881	19.4	318.881	31.705	318.881	22.82
318.893	42.925	318.893	19.222	318.893	31.884	318.893	23.237
318.905	43.163	318.905	19.047	318.905	32.065	318.905	23.742
318.918	43.381	318.918	18.918	318.918	32.343	318.918	24.413
318.93	43.516	318.93	18.818	318.93	32.628	318.93	25.134
318.942	43.602	318.942	18.708	318.942	32.983	318.942	25.918
318.954	43.593	318.954	18.588	318.954	33.376	318.954	26.76
318.967	43.464	318.967	18.559	318.967	33.761	318.967	27.599
318.979	43.159	318.979	18.537	318.979	34.149	318.979	28.471
318.991	42.789	318.991	18.522	318.991	34.505	318.991	29.388
319.003	42.342	319.003	18.464	319.003	34.915	319.003	30.286
319.015	41.806	319.015	18.383	319.015	35.299	319.015	31.157
319.028	41.139	319.028	18.267	319.028	35.651	319.028	31.968
319.04	40.371	319.04	18.19	319.04	35.951	319.04	32.707
319.052	39.545	319.052	18.154	319.052	36.14	319.052	33.372
319.064	38.621	319.064	18.094	319.064	36.357	319.064	34.083
319.076	37.645	319.076	17.971	319.076	36.511	319.076	34.77
319.089	36.61	319.089	17.738	319.089	36.592	319.089	35.466
319.101	35.472	319.101	17.458	319.101	36.635	319.101	36.018
319.113	34.325	319.113	17.137	319.113	36.681	319.113	36.477
319.125	33.19	319.125	16.751	319.125	36.684	319.125	36.834
319.137	32.088	319.137	16.315	319.137	36.72	319.137	37.029
319.15	31.027	319.15	15.877	319.15	36.756	319.15	37.098
319.162	29.987	319.162	15.362	319.162	36.863	319.162	36.951
319.174	28.917	319.174	14.926	319.174	36.953	319.174	36.692
319.186	27.807	319.186	14.476	319.186	36.987	319.186	36.378
319.199	26.68	319.199	14.062	319.199	36.937	319.199	35.88
319.211	25.576	319.211	13.688	319.211	36.776	319.211	35.354
319.223	24.491	319.223	13.413	319.223	36.564	319.223	34.75
319.235	23.37	319.235	13.316	319.235	36.341	319.235	34.073
319.247	22.193	319.247	13.135	319.247	36.055	319.247	33.371
319.26	20.999	319.26	13.011	319.26	35.847	319.26	32.624
319.272	19.8	319.272	12.874	319.272	35.605	319.272	31.773
319.284	18.652	319.284	12.766	319.284	35.361	319.284	30.985
319.296	17.48	319.296	12.688	319.296	35.116	319.296	30.18
319.308	16.304	319.308	12.568	319.308	34.775	319.308	29.452
319.321	15.144	319.321	12.466	319.321	34.402	319.321	28.709
319.333	13.983	319.333	12.342	319.333	33.987	319.333	27.927
319.345	12.897	319.345	12.097	319.345	33.537	319.345	27.082
319.357	11.829	319.357	11.803	319.357	33.141	319.357	26.192
319.369	10.792	319.369	11.591	319.369	32.698	319.369	25.319
319.382	9.704	319.382	11.333	319.382	32.309	319.382	24.417
319.394	8.724	319.394	11.087	319.394	31.966	319.394	23.577
319.406	7.79	319.406	10.9	319.406	31.584	319.406	22.734
319.418	6.883	319.418	10.875	319.418	31.177	319.418	21.984
319.431	6.059	319.431	10.972	319.431	30.785	319.431	21.282
319.443	5.337	319.443	11.169	319.443	30.421	319.443	20.549
319.455	4.764	319.455	11.402	319.455	30.09	319.455	19.866
319.467	4.307	319.467	11.706	319.467	29.94	319.467	19.189
319.479	4.028	319.479	12.084	319.479	29.821	319.479	18.519
319.492	3.822	319.492	12.589	319.492	29.784	319.492	17.925
319.504	3.701	319.504	13.241	319.504	29.782	319.504	17.286
319.516	3.727	319.516	13.99	319.516	29.861	319.516	16.768
319.528	3.755	319.528	14.862	319.528	29.958	319.528	16.408
319.54	3.765	319.54	15.861	319.54	30.094	319.54	16.206
319.553	3.767	319.553	16.886	319.553	30.289	319.553	16.134
319.565	3.794	319.565	17.975	319.565	30.471	319.565	16.071
319.577	3.835	319.577	19.079	319.577	30.634	319.577	16.087
319.589	3.912	319.589	20.176	319.589	30.783	319.589	16.159
319.601	3.992	319.601	21.261	319.601	30.933	319.601	16.205
319.614	4.097	319.614	22.395	319.614	31.121	319.614	16.231
319.626	4.19	319.626	23.586	319.626	31.34	319.626	16.154
319.638	4.2	319.638	24.695	319.638	31.567	319.638	16.125
319.65	4.191	319.65	25.847	319.65	31.771	319.65	16.109
319.663	4.242	319.663	26.974	319.663	32.062	319.663	16.105
319.675	4.358	319.675	28.029	319.675	32.305	319.675	16.1
319.687	4.541	319.687	29.169	319.687	32.535	319.687	16.137
319.699	4.714	319.699	30.282	319.699	32.756	319.699	16.083
319.711	4.93	319.711	31.386	319.711	32.984	319.711	15.982
319.724	5.198	319.724	32.424	319.724	33.201	319.724	15.79
319.736	5.491	319.736	33.417	319.736	33.359	319.736	15.588
319.748	5.86	319.748	34.382	319.748	33.462	319.748	15.321
319.76	6.214	319.76	35.283	319.76	33.536	319.76	15.118
319.772	6.606	319.772	36.143	319.772	33.47	319.772	14.968
319.785	7.048	319.785	36.896	319.785	33.335	319.785	14.873
319.797	7.611	319.797	37.568	319.797	33.15	319.797	14.858
319.809	8.23	319.809	38.136	319.809	32.813	319.809	14.781
319.821	8.863	319.821	38.615	319.821	32.476	319.821	14.748
319.833	9.503	319.833	38.999	319.833	32.071	319.833	14.681
319.846	10.141	319.846	39.267	319.846	31.673	319.846	14.724
319.858	10.714	319.858	39.325	319.858	31.289	319.858	14.795
319.87	11.282	319.87	39.278	319.87	30.91	319.87	14.857
319.882	11.74	319.882	39.055	319.882	30.419	319.882	15.008
319.895	12.049	319.895	38.739	319.895	29.841	319.895	15.124
319.907	12.308	319.907	38.336	319.907	29.209	319.907	15.184
319.919	12.528	319.919	37.759	319.919	28.543	319.919	15.263
319.931	12.683	319.931	37.143	319.931	27.873	319.931	15.285
319.943	12.851	319.943	36.385	319.943	27.262	319.943	15.257
319.956	12.99	319.956	35.585	319.956	26.681	319.956	15.132
319.968	13.087	319.968	34.846	319.968	26.08	319.968	14.948
319.98	13.123	319.98	33.991	319.98	25.533	319.98	14.827
319.992	13.114	319.992	33.264	319.992	25.045	319.992	14.728
320.004	13.068	320.004	32.453	320.004	24.585	320.004	14.622
320.017	13.063	320.017	31.756	320.017	24.157	320.017	14.507
320.029	13.053	320.029	31.006	320.029	23.686	320.029	14.443
320.041	13.02	320.041	30.188	320.041	23.261	320.041	14.489
320.053	13.003	320.053	29.445	320.053	22.885	320.053	14.597
320.065	13.018	320.065	28.588	320.065	22.596	320.065	14.66
320.078	12.998	320.078	27.879	320.078	22.385	320.078	14.749
320.09	12.945	320.09	27.218	320.09	22.208	320.09	14.899
320.102	12.847	320.102	26.53	320.102	22.145	320.102	14.999
320.114	12.755	320.114	25.875	320.114	22.155	320.114	15.11
320.126	12.64	320.126	25.102	320.126	22.265	320.126	15.314
320.139	12.542	320.139	24.452	320.139	22.549	320.139	15.479
320.151	12.416	320.151	23.824	320.151	22.958	320.151	15.625
320.163	12.278	320.163	23.086	320.163	23.501	320.163	15.702
320.175	12.11	320.175	22.529	320.175	24.174	320.175	15.779
320.188	11.995	320.188	21.97	320.188	24.976	320.188	15.844
320.2	11.877	320.2	21.419	320.2	25.865	320.2	15.798
320.212	11.728	320.212	20.858	320.212	26.744	320.212	15.726
320.224	11.566	320.224	20.303	320.224	27.709	320.224	15.725
320.236	11.326	320.236	19.805	320.236	28.722	320.236	15.75
320.249	11.066	320.249	19.334	320.249	29.752	320.249	15.765
320.261	10.797	320.261	18.905	320.261	30.725	320.261	15.699
320.273	10.5	320.273	18.617	320.273	31.644	320.273	15.65
320.285	10.198	320.285	18.422	320.285	32.448	320.285	15.553
320.297	9.855	320.297	18.313	320.297	33.166	320.297	15.407
320.31	9.593	320.31	18.27	320.31	33.873	320.31	15.217
320.322	9.301	320.322	18.256	320.322	34.529	320.322	15.043
320.334	9.003	320.334	18.342	320.334	35.206	320.334	15.007
320.346	8.722	320.346	18.423	320.346	35.817	320.346	15.041
320.358	8.395	320.358	18.583	320.358	36.333	320.358	15.075
320.371	8.15	320.371	18.699	320.371	36.796	320.371	15.204
320.383	7.97	320.383	18.735	320.383	37.238	320.383	15.423
320.395	7.785	320.395	18.88	320.395	37.6	320.395	15.63
320.407	7.622	320.407	18.885	320.407	37.851	320.407	15.874
320.42	7.414	320.42	18.919	320.42	38.021	320.42	16.134
320.432	7.159	320.432	18.844	320.432	38.085	320.432	16.421
320.444	6.901	320.444	18.768	320.444	38.19	320.444	16.737
320.456	6.683	320.456	18.743	320.456	38.311	320.456	16.982
320.468	6.459	320.468	18.696	320.468	38.394	320.468	17.123
320.481	6.232	320.481	18.654	320.481	38.409	320.481	17.289
320.493	6.048	320.493	18.507	320.493	38.322	320.493	17.4
320.505	5.907	320.505	18.335	320.505	38.191	320.505	17.448
320.517	5.787	320.517	18.152	320.517	37.978	320.517	17.506
320.529	5.699	320.529	17.909	320.529	37.664	320.529	17.507
320.542	5.66	320.542	17.725	320.542	37.216	320.542	17.446
320.554	5.591	320.554	17.47	320.554	36.547	320.554	17.398
320.566	5.567	320.566	17.189	320.566	35.727	320.566	17.385
320.578	5.559	320.578	17.021	320.578	34.786	320.578	17.445
320.59	5.633	320.59	16.74	320.59	33.736	320.59	17.464
320.603	5.693	320.603	16.529	320.603	32.572	320.603	17.44
320.615	5.813	320.615	16.321	320.615	31.334	320.615	17.466
320.627	5.914	320.627	16.177	320.627	30.059	320.627	17.548
320.639	5.979	320.639	16.087	320.639	28.734	320.639	17.579
320.652	6.149	320.652	15.907	320.652	27.347	320.652	17.611
320.664	6.411	320.664	15.677	320.664	25.966	320.664	17.654
320.676	6.652	320.676	15.35	320.676	24.534	320.676	17.685
320.688	6.929	320.688	14.992	320.688	23.122	320.688	17.671
320.7	7.174	320.7	14.685	320.7	21.839	320.7	17.686
320.713	7.451	320.713	14.39	320.713	20.697	320.713	17.702
320.725	7.685	320.725	14.138	320.725	19.636	320.725	17.698
320.737	7.941	320.737	13.868	320.737	18.752	320.737	17.709
320.749	8.178	320.749	13.645	320.749	17.876	320.749	17.658
320.761	8.446	320.761	13.446	320.761	17.191	320.761	17.511
320.774	8.732	320.774	13.179	320.774	16.638	320.774	17.341
320.786	9.002	320.786	12.957	320.786	16.183	320.786	17.125
320.798	9.265	320.798	12.8	320.798	15.79	320.798	16.784
320.81	9.595	320.81	12.68	320.81	15.455	320.81	16.443
320.822	9.938	320.822	12.62	320.822	15.156	320.822	16.116
320.835	10.33	320.835	12.537	320.835	14.981	320.835	15.791
320.847	10.807	320.847	12.473	320.847	14.906	320.847	15.53
320.859	11.296	320.859	12.459	320.859	14.768	320.859	15.26
320.871	11.75	320.871	12.416	320.871	14.59	320.871	15.017
320.884	12.241	320.884	12.35	320.884	14.462	320.884	14.818
320.896	12.691	320.896	12.24	320.896	14.356	320.896	14.623
320.908	13.089	320.908	12.15	320.908	14.233	320.908	14.407
320.92	13.419	320.92	11.97	320.92	14.123	320.92	14.195
320.932	13.711	320.932	11.708	320.932	14.084	320.932	13.946
320.945	13.879	320.945	11.458	320.945	14.104	320.945	13.737
320.957	13.984	320.957	11.102	320.957	14.248	320.957	13.603
320.969	14.101	320.969	10.81	320.969	14.494	320.969	13.548
320.981	14.191	320.981	10.507	320.981	14.921	320.981	13.455
320.993	14.281	320.993	10.238	320.993	15.416	320.993	13.388
321.006	14.384	321.006	10.017	321.006	16.001	321.006	13.332
321.018	14.477	321.018	9.817	321.018	16.646	321.018	13.331
321.03	14.563	321.03	9.642	321.03	17.381	321.03	13.374
321.042	14.715	321.042	9.449	321.042	18.143	321.042	13.383
321.054	14.835	321.054	9.317	321.054	18.85	321.054	13.447
321.067	15.018	321.067	9.283	321.067	19.526	321.067	13.529
321.079	15.156	321.079	9.322	321.079	20.184	321.079	13.643
321.091	15.339	321.091	9.458	321.091	20.853	321.091	13.82
321.103	15.616	321.103	9.654	321.103	21.464	321.103	14.119
321.116	15.917	321.116	9.889	321.116	22.037	321.116	14.368
321.128	16.309	321.128	10.162	321.128	22.527	321.128	14.67
321.14	16.77	321.14	10.483	321.14	22.962	321.14	14.995
321.152	17.32	321.152	10.891	321.152	23.272	321.152	15.403
321.164	17.877	321.164	11.3	321.164	23.53	321.164	15.878
321.177	18.431	321.177	11.781	321.177	23.67	321.177	16.326
321.189	18.974	321.189	12.224	321.189	23.647	321.189	16.82
321.201	19.474	321.201	12.744	321.201	23.456	321.201	17.149
321.213	19.908	321.213	13.305	321.213	23.163	321.213	17.507
321.225	20.352	321.225	13.867	321.225	22.833	321.225	17.851
321.238	20.811	321.238	14.481	321.238	22.425	321.238	18.146
321.25	21.208	321.25	15.187	321.25	21.946	321.25	18.399
321.262	21.518	321.262	15.909	321.262	21.449	321.262	18.556
321.274	21.782	321.274	16.634	321.274	21.002	321.274	18.71
321.286	22.032	321.286	17.282	321.286	20.639	321.286	18.853
321.299	22.164	321.299	17.981	321.299	20.291	321.299	19.016
321.311	22.321	321.311	18.663	321.311	19.999	321.311	19.178
321.323	22.489	321.323	19.331	321.323	19.702	321.323	19.301
321.335	22.642	321.335	20.179	321.335	19.436	321.335	19.46
321.347	22.821	321.347	21.077	321.347	19.167	321.347	19.637
321.36	23.1	321.36	21.969	321.36	18.899	321.36	19.836
321.372	23.474	321.372	22.997	321.372	18.512	321.372	19.945
321.384	23.826	321.384	24.025	321.384	18.146	321.384	19.966
321.396	24.165	321.396	25.069	321.396	17.655	321.396	20.03
321.409	24.48	321.409	26.072	321.409	17.117	321.409	20.099
321.421	24.732	321.421	26.993	321.421	16.477	321.421	20.137
321.433	24.993	321.433	27.883	321.433	15.873	321.433	20.13
321.445	25.221	321.445	28.805	321.445	15.198	321.445	20.062
321.457	25.404	321.457	29.696	321.457	14.545	321.457	19.857
321.47	25.59	321.47	30.52	321.47	14.012	321.47	19.554
321.482	25.659	321.482	31.306	321.482	13.557	321.482	19.269
321.494	25.658	321.494	31.976	321.494	13.176	321.494	18.942
321.506	25.571	321.506	32.61	321.506	12.905	321.506	18.585
321.518	25.344	321.518	33.212	321.518	12.654	321.518	18.163
321.531	25.1	321.531	33.688	321.531	12.435	321.531	17.807
321.543	24.754	321.543	34.124	321.543	12.292	321.543	17.408
321.555	24.293	321.555	34.365	321.555	12.189	321.555	17.027
321.567	23.718	321.567	34.464	321.567	12.175	321.567	16.631
321.579	23.1	321.579	34.5	321.579	12.309	321.579	16.164
321.592	22.395	321.592	34.381	321.592	12.538	321.592	15.744
321.604	21.7	321.604	34.327	321.604	12.914	321.604	15.327
321.616	20.971	321.616	34.126	321.616	13.463	321.616	15.066
321.628	20.304	321.628	33.884	321.628	14.078	321.628	14.805
321.641	19.573	321.641	33.59	321.641	14.771	321.641	14.63
321.653	18.776	321.653	33.242	321.653	15.547	321.653	14.503
321.665	18.032	321.665	32.782	321.665	16.36	321.665	14.423
321.677	17.332	321.677	32.291	321.677	17.18	321.677	14.379
321.689	16.681	321.689	31.725	321.689	18	321.689	14.344
321.702	16.184	321.702	31.197	321.702	18.801	321.702	14.364
321.714	15.875	321.714	30.569	321.714	19.579	321.714	14.345
321.726	15.625	321.726	29.932	321.726	20.285	321.726	14.289
321.738	15.375	321.738	29.215	321.738	21.086	321.738	14.23
321.75	15.226	321.75	28.347	321.75	21.897	321.75	14.169
321.763	15.137	321.763	27.459	321.763	22.6	321.763	14.133
321.775	15.04	321.775	26.51	321.775	23.302	321.775	13.991
321.787	14.915	321.787	25.54	321.787	24.03	321.787	13.831
321.799	14.823	321.799	24.544	321.799	24.667	321.799	13.705
321.811	14.758	321.811	23.544	321.811	25.391	321.811	13.4
321.824	14.711	321.824	22.569	321.824	26.141	321.824	13.017
321.836	14.734	321.836	21.594	321.836	26.966	321.836	12.596
321.848	14.743	321.848	20.643	321.848	27.762	321.848	12.136
321.86	14.735	321.86	19.686	321.86	28.542	321.86	11.626
321.873	14.675	321.873	18.802	321.873	29.347	321.873	11.203
321.885	14.664	321.885	17.888	321.885	30.074	321.885	10.866
321.897	14.685	321.897	16.919	321.897	30.757	321.897	10.494
321.909	14.739	321.909	16.055	321.909	31.411	321.909	10.1
321.921	14.865	321.921	15.148	321.921	32.002	321.921	9.764
321.934	15.059	321.934	14.277	321.934	32.61	321.934	9.404
321.946	15.233	321.946	13.448	321.946	33.153	321.946	8.954
321.958	15.388	321.958	12.616	321.958	33.628	321.958	8.517
321.97	15.583	321.97	11.968	321.97	34.043	321.97	8.04
321.982	15.714	321.982	11.341	321.982	34.346	321.982	7.55
321.995	15.798	321.995	10.785	321.995	34.505	321.995	7.049
322.007	15.881	322.007	10.319	322.007	34.576	322.007	6.544
322.019	15.934	322.019	9.844	322.019	34.539	322.019	5.972
322.031	16.027	322.031	9.361	322.031	34.398	322.031	5.33
322.043	16.101	322.043	9.005	322.043	34.207	322.043	4.687
322.056	16.199	322.056	8.655	322.056	33.983	322.056	4.011
322.068	16.322	322.068	8.39	322.068	33.821	322.068	3.331
322.08	16.432	322.08	8.307	322.08	33.679	322.08	2.694
322.092	16.503	322.092	8.342	322.092	33.523	322.092	2.098
322.105	16.54	322.105	8.374	322.105	33.361	322.105	1.488
322.117	16.453	322.117	8.517	322.117	33.116	322.117	0.845
322.129	16.239	322.129	8.656	322.129	32.825	322.129	0.268
322.141	15.963	322.141	8.776	322.141	32.574	322.141	-0.17
322.153	15.672	322.153	9.035	322.153	32.215	322.153	-0.47
322.166	15.312	322.166	9.287	322.166	31.85	322.166	-0.734
322.178	14.871	322.178	9.586	322.178	31.538	322.178	-1.001
322.19	14.29	322.19	9.943	322.19	31.296	322.19	-1.176
322.202	13.612	322.202	10.295	322.202	31.133	322.202	-1.289
322.214	12.863	322.214	10.632	322.214	31.073	322.214	-1.446
322.227	12.049	322.227	10.986	322.227	31.052	322.227	-1.515
322.239	11.259	322.239	11.247	322.239	31.069	322.239	-1.544
322.251	10.387	322.251	11.619	322.251	31.162	322.251	-1.495
322.263	9.489	322.263	11.98	322.263	31.35	322.263	-1.424
322.275	8.659	322.275	12.294	322.275	31.651	322.275	-1.262
322.288	7.887	322.288	12.529	322.288	31.958	322.288	-1.133
322.3	7.19	322.3	12.748	322.3	32.309	322.3	-1.003
322.312	6.561	322.312	13.034	322.312	32.7	322.312	-0.94
322.324	6.009	322.324	13.261	322.324	33.1	322.324	-0.847
322.337	5.533	322.337	13.544	322.337	33.496	322.337	-0.767
322.349	5.099	322.349	13.785	322.349	33.84	322.349	-0.635
322.361	4.677	322.361	14.036	322.361	34.21	322.361	-0.334
322.373	4.307	322.373	14.242	322.373	34.53	322.373	0.012
322.385	3.925	322.385	14.462	322.385	34.865	322.385	0.448
322.398	3.614	322.398	14.771	322.398	35.205	322.398	0.895
322.41	3.353	322.41	15.051	322.41	35.626	322.41	1.34
322.422	3.157	322.422	15.344	322.422	36.083	322.422	1.836
322.434	3.044	322.434	15.655	322.434	36.474	322.434	2.322
322.446	2.923	322.446	15.979	322.446	36.916	322.446	2.886
322.459	2.77	322.459	16.184	322.459	37.348	322.459	3.455
322.471	2.664	322.471	16.307	322.471	37.756	322.471	4.025
322.483	2.578	322.483	16.332	322.483	38.103	322.483	4.549
322.495	2.494	322.495	16.248	322.495	38.372	322.495	5.026
322.507	2.402	322.507	16.055	322.507	38.528	322.507	5.45
322.52	2.359	322.52	15.885	322.52	38.641	322.52	5.86
322.532	2.373	322.532	15.525	322.532	38.745	322.532	6.289
322.544	2.454	322.544	15.319	322.544	38.783	322.544	6.661
322.556	2.584	322.556	15.103	322.556	38.741	322.556	6.895
322.568	2.745	322.568	14.819	322.568	38.698	322.568	7.037
322.581	2.891	322.581	14.548	322.581	38.606	322.581	7.088
322.593	3.013	322.593	14.227	322.593	38.485	322.593	7.128
322.605	3.24	322.605	13.801	322.605	38.275	322.605	7.129
322.617	3.542	322.617	13.416	322.617	37.903	322.617	7.121
322.63	3.872	322.63	13.109	322.63	37.436	322.63	7.043
322.642	4.2	322.642	12.768	322.642	36.885	322.642	6.992
322.654	4.445	322.654	12.531	322.654	36.298	322.654	6.97
322.666	4.674	322.666	12.25	322.666	35.603	322.666	6.958
322.678	4.843	322.678	12.044	322.678	34.822	322.678	6.917
322.691	4.882	322.691	11.816	322.691	33.963	322.691	6.834
322.703	4.875	322.703	11.717	322.703	33.089	322.703	6.836
322.715	4.789	322.715	11.715	322.715	32.3	322.715	6.88
322.727	4.699	322.727	11.696	322.727	31.522	322.727	6.982
322.739	4.479	322.739	11.739	322.739	30.777	322.739	7.055
322.752	4.155	322.752	11.82	322.752	30.055	322.752	7.118
322.764	3.744	322.764	11.953	322.764	29.37	322.764	7.128
322.776	3.32	322.776	12.045	322.776	28.71	322.776	7.028
322.788	2.89	322.788	12.103	322.788	28.119	322.788	6.916
322.8	2.535	322.8	12.225	322.8	27.587	322.8	6.744
322.813	2.227	322.813	12.203	322.813	27.067	322.813	6.561
322.825	1.987	322.825	12.206	322.825	26.505	322.825	6.422
322.837	1.735	322.837	12.217	322.837	25.928	322.837	6.234
322.849	1.497	322.849	12.157	322.849	25.497	322.849	6.078
322.862	1.294	322.862	12.184	322.862	25.03	322.862	5.917
322.874	1.124	322.874	12.186	322.874	24.572	322.874	5.817
322.886	0.908	322.886	12.28	322.886	24.116	322.886	5.657
322.898	0.632	322.898	12.415	322.898	23.594	322.898	5.493
322.91	0.285	322.91	12.633	322.91	23.104	322.91	5.299
322.923	-0.055	322.923	12.834	322.923	22.597	322.923	5.077
322.935	-0.452	322.935	13.043	322.935	22.101	322.935	4.817
322.947	-0.903	322.947	13.355	322.947	21.602	322.947	4.571
322.959	-1.383	322.959	13.556	322.959	21.144	322.959	4.368
322.971	-1.895	322.971	13.79	322.971	20.787	322.971	4.182
322.984	-2.47	322.984	14.017	322.984	20.47	322.984	4.07
322.996	-3.025	322.996	14.319	322.996	20.208	322.996	4.006
323.008	-3.565	323.008	14.541	323.008	19.939	323.008	3.908
323.02	-4.097	323.02	14.924	323.02	19.691	323.02	3.821
323.032	-4.621	323.032	15.259	323.032	19.532	323.032	3.729
323.045	-5.116	323.045	15.556	323.045	19.443	323.045	3.752
323.057	-5.468	323.057	15.817	323.057	19.33	323.057	3.792
323.069	-5.664	323.069	16.026	323.069	19.255	323.069	3.867
323.081	-5.721	323.081	16.243	323.081	19.182	323.081	3.957
323.094	-5.633	323.094	16.376	323.094	19.137	323.094	4.124
323.106	-5.455	323.106	16.474	323.106	19.147	323.106	4.256
323.118	-5.208	323.118	16.583	323.118	19.226	323.118	4.37
323.13	-4.929	323.13	16.543	323.13	19.174	323.13	4.416
323.142	-4.628	323.142	16.533	323.142	19.164	323.142	4.44
323.155	-4.283	323.155	16.423	323.155	19.116	323.155	4.482
323.167	-3.939	323.167	16.263	323.167	19.026	323.167	4.369
323.179	-3.57	323.179	15.912	323.179	19.02	323.179	4.293
323.191	-3.134	323.191	15.587	323.191	18.964	323.191	4.135
323.203	-2.725	323.203	15.46	323.203	18.865	323.203	3.969
323.216	-2.343	323.216	15.142	323.216	18.667	323.216	3.767
323.228	-1.969	323.228	14.907	323.228	18.517	323.228	3.496
323.24	-1.592	323.24	14.656	323.24	18.278	323.24	3.172
323.252	-1.166	323.252	14.356	323.252	17.986	323.252	2.865
323.264	-0.762	323.264	14.108	323.264	17.679	323.264	2.554
323.277	-0.383	323.277	13.856	323.277	17.377	323.277	2.25
323.289	-0.009	323.289	13.633	323.289	17.072	323.289	1.822
323.301	0.327	323.301	13.497	323.301	16.77	323.301	1.389
323.313	0.671	323.313	13.383	323.313	16.56	323.313	0.917
323.326	1.053	323.326	13.161	323.326	16.351	323.326	0.42
323.338	1.5	323.338	13.085	323.338	16.248	323.338	-0.001
323.35	1.965	323.35	12.98	323.35	16.224	323.35	-0.423
323.362	2.476	323.362	12.945	323.362	16.263	323.362	-0.931
323.374	3.024	323.374	12.939	323.374	16.348	323.374	-1.429
323.387	3.607	323.387	12.989	323.387	16.45	323.387	-1.878
323.399	4.228	323.399	13.038	323.399	16.601	323.399	-2.419
323.411	4.852	323.411	13.009	323.411	16.767	323.411	-2.949
323.423	5.508	323.423	13.128	323.423	16.997	323.423	-3.426
323.435	6.146	323.435	13.232	323.435	17.273	323.435	-3.795
323.448	6.772	323.448	13.315	323.448	17.591	323.448	-4.114
323.46	7.396	323.46	13.387	323.46	17.884	323.46	-4.397
323.472	7.892	323.472	13.524	323.472	18.227	323.472	-4.641
323.484	8.3	323.484	13.701	323.484	18.535	323.484	-4.885
323.496	8.621	323.496	13.887	323.496	18.887	323.496	-5.118
323.509	8.891	323.509	14.042	323.509	19.247	323.509	-5.402
323.521	9.138	323.521	14.264	323.521	19.533	323.521	-5.678
323.533	9.386	323.533	14.351	323.533	19.83	323.533	-5.934
323.545	9.605	323.545	14.585	323.545	20.193	323.545	-6.193
323.558	9.721	323.558	14.765	323.558	20.5	323.558	-6.484
323.57	9.793	323.57	15.012	323.57	20.786	323.57	-6.704
323.582	9.865	323.582	15.271	323.582	21.099	323.582	-6.897
323.594	9.939	323.594	15.684	323.594	21.3	323.594	-7.052
323.606	9.959	323.606	16.148	323.606	21.459	323.606	-7.111
323.619	9.963	323.619	16.425	323.619	21.651	323.619	-7.183
323.631	9.995	323.631	16.802	323.631	22.018	323.631	-7.178
323.643	9.976	323.643	17.076	323.643	22.37	323.643	-7.051
323.655	9.895	323.655	17.346	323.655	22.841	323.655	-6.916
323.667	9.799	323.667	17.589	323.667	23.331	323.667	-6.757
323.68	9.653	323.68	17.807	323.68	23.732	323.68	-6.537
323.692	9.461	323.692	17.99	323.692	24.151	323.692	-6.364
323.704	9.226	323.704	18.032	323.704	24.622	323.704	-6.084
323.716	9.051	323.716	17.977	323.716	25.086	323.716	-5.778
323.728	8.895	323.728	17.836	323.728	25.569	323.728	-5.411
323.741	8.742	323.741	17.721	323.741	26.015	323.741	-4.976
323.753	8.522	323.753	17.499	323.753	26.585	323.753	-4.58
323.765	8.375	323.765	17.254	323.765	27.115	323.765	-4.099
323.777	8.195	323.777	16.945	323.777	27.66	323.777	-3.486
323.789	7.94	323.789	16.617	323.789	28.155	323.789	-2.881
323.802	7.631	323.802	16.269	323.802	28.596	323.802	-2.339
323.814	7.309	323.814	15.951	323.814	28.886	323.814	-1.75
323.826	6.956	323.826	15.716	323.826	29.183	323.826	-1.135
323.838	6.631	323.838	15.429	323.838	29.429	323.838	-0.518
323.851	6.343	323.851	15.146	323.851	29.56	323.851	0.034
323.863	6.013	323.863	14.856	323.863	29.641	323.863	0.517
323.875	5.658	323.875	14.689	323.875	29.637	323.875	0.944
323.887	5.33	323.887	14.396	323.887	29.607	323.887	1.388
323.899	5.004	323.899	14.122	323.899	29.54	323.899	1.78
323.912	4.732	323.912	13.849	323.912	29.363	323.912	2.172
323.924	4.452	323.924	13.585	323.924	29.089	323.924	2.548
323.936	4.159	323.936	13.327	323.936	28.812	323.936	2.922
323.948	3.851	323.948	13.057	323.948	28.419	323.948	3.326
323.96	3.561	323.96	12.823	323.96	27.904	323.96	3.755
323.973	3.314	323.973	12.543	323.973	27.356	323.973	4.267
323.985	3.13	323.985	12.277	323.985	26.757	323.985	4.7
323.997	3.034	323.997	12.084	323.997	26.09	323.997	5.236
324.009	2.966	324.009	11.944	324.009	25.425	324.009	5.739
324.021	3.004	324.021	11.739	324.021	24.815	324.021	6.244
324.034	3.13	324.034	11.73	324.034	24.151	324.034	6.777
324.046	3.231	324.046	11.651	324.046	23.394	324.046	7.288
324.058	3.368	324.058	11.715	324.058	22.664	324.058	7.758
324.07	3.542	324.07	11.804	324.07	21.896	324.07	8.148
324.083	3.683	324.083	11.993	324.083	21.171	324.083	8.45
324.095	3.857	324.095	12.174	324.095	20.569	324.095	8.592
324.107	4.089	324.107	12.451	324.107	20.034	324.107	8.678
324.119	4.379	324.119	12.853	324.119	19.515	324.119	8.695
324.131	4.624	324.131	13.364	324.131	19.006	324.131	8.703
324.144	4.916	324.144	13.949	324.144	18.491	324.144	8.74
324.156	5.228	324.156	14.5	324.156	18.025	324.156	8.668
324.168	5.573	324.168	15.035	324.168	17.424	324.168	8.609
324.18	5.842	324.18	15.541	324.18	16.848	324.18	8.467
324.192	6.165	324.192	16.12	324.192	16.185	324.192	8.288
324.205	6.576	324.205	16.651	324.205	15.521	324.205	8.066
324.217	6.991	324.217	17.215	324.217	14.856	324.217	7.831
324.229	7.408	324.229	17.714	324.229	14.326	324.229	7.589
324.241	7.866	324.241	18.215	324.241	13.734	324.241	7.234
324.253	8.229	324.253	18.764	324.253	13.131	324.253	6.859
324.266	8.526	324.266	19.313	324.266	12.617	324.266	6.368
324.278	8.826	324.278	19.858	324.278	12.1	324.278	5.866
324.29	9.095	324.29	20.32	324.29	11.731	324.29	5.363
324.302	9.299	324.302	20.804	324.302	11.426	324.302	4.795
324.315	9.464	324.315	21.214	324.315	11.133	324.315	4.193
324.327	9.49	324.327	21.486	324.327	10.892	324.327	3.61
324.339	9.462	324.339	21.741	324.339	10.726	324.339	3.052
324.351	9.425	324.351	21.905	324.351	10.567	324.351	2.517
324.363	9.291	324.363	22.155	324.363	10.485	324.363	1.931
324.376	9.07	324.376	22.271	324.376	10.464	324.376	1.381
324.388	8.78	324.388	22.416	324.388	10.498	324.388	0.827
324.4	8.445	324.4	22.55	324.4	10.565	324.4	0.31
324.412	8.044	324.412	22.51	324.412	10.702	324.412	-0.183
324.424	7.568	324.424	22.405	324.424	10.845	324.424	-0.615
324.437	6.987	324.437	22.363	324.437	10.971	324.437	-0.995
324.449	6.321	324.449	22.199	324.449	11.166	324.449	-1.29
324.461	5.664	324.461	21.994	324.461	11.362	324.461	-1.519
324.473	5.027	324.473	21.757	324.473	11.531	324.473	-1.673
324.485	4.357	324.485	21.452	324.485	11.705	324.485	-1.757
324.498	3.69	324.498	21.082	324.498	11.787	324.498	-1.744
324.51	3.055	324.51	20.768	324.51	11.883	324.51	-1.497
324.522	2.436	324.522	20.418	324.522	11.871	324.522	-1.219
324.534	1.812	324.534	19.999	324.534	11.942	324.534	-0.811
324.547	1.269	324.547	19.545	324.547	12.042	324.547	-0.329
324.559	0.786	324.559	18.989	324.559	12.233	324.559	0.196
324.571	0.386	324.571	18.483	324.571	12.393	324.571	0.814
324.583	0.031	324.583	17.993	324.583	12.553	324.583	1.42
324.595	-0.222	324.595	17.564	324.595	12.642	324.595	2.064
324.608	-0.504	324.608	17.071	324.608	12.732	324.608	2.637
324.62	-0.8	324.62	16.506	324.62	12.853	324.62	3.252
324.632	-1.033	324.632	15.88	324.632	12.93	324.632	3.899
324.644	-1.192	324.644	15.274	324.644	12.936	324.644	4.59
324.656	-1.274	324.656	14.553	324.656	12.923	324.656	5.336
324.669	-1.283	324.669	13.847	324.669	12.963	324.669	6.164
324.681	-1.238	324.681	13.08	324.681	13.026	324.681	7.121
324.693	-1.175	324.693	12.304	324.693	13.082	324.693	8.128
324.705	-1.101	324.705	11.529	324.705	13.119	324.705	9.176
324.717	-0.982	324.717	10.759	324.717	13.048	324.717	10.263
324.73	-0.844	324.73	9.997	324.73	12.901	324.73	11.39
324.742	-0.659	324.742	9.391	324.742	12.749	324.742	12.44
324.754	-0.397	324.754	8.727	324.754	12.573	324.754	13.509
324.766	-0.082	324.766	8.145	324.766	12.435	324.766	14.592
324.779	0.386	324.779	7.545	324.779	12.307	324.779	15.724
324.791	0.98	324.791	6.937	324.791	12.279	324.791	16.757
324.803	1.663	324.803	6.404	324.803	12.216	324.803	17.728
324.815	2.406	324.815	5.797	324.815	12.272	324.815	18.676
324.827	3.177	324.827	5.303	324.827	12.392	324.827	19.565
324.84	3.97	324.84	4.825	324.84	12.62	324.84	20.294
324.852	4.794	324.852	4.28	324.852	12.904	324.852	20.883
324.864	5.61	324.864	3.625	324.864	13.207	324.864	21.306
324.876	6.407	324.876	3.063	324.876	13.49	324.876	21.598
324.888	7.17	324.888	2.509	324.888	13.784	324.888	21.777
324.901	8	324.901	1.932	324.901	14.131	324.901	21.953
324.913	8.879	324.913	1.427	324.913	14.556	324.913	22.025
324.925	9.732	324.925	0.969	324.925	15	324.925	21.942
324.937	10.549	324.937	0.505	324.937	15.508	324.937	21.896
324.949	11.364	324.949	0.198	324.949	15.951	324.949	21.785
324.962	12.183	324.962	-0.164	324.962	16.385	324.962	21.617
324.974	12.974	324.974	-0.432	324.974	16.745	324.974	21.451
324.986	13.684	324.986	-0.682	324.986	17.083	324.986	21.204
324.998	14.349	324.998	-0.942	324.998	17.459	324.998	20.959
325.011	14.993	325.011	-1.141	325.011	17.878	325.011	20.726
325.023	15.664	325.023	-1.221	325.023	18.368	325.023	20.531
325.035	16.283	325.035	-1.203	325.035	18.822	325.035	20.295
325.047	16.874	325.047	-1.142	325.047	19.301	325.047	20.053
325.059	17.445	325.059	-1.008	325.059	19.725	325.059	19.747
325.072	17.991	325.072	-0.76	325.072	20.181	325.072	19.447
325.084	18.585	325.084	-0.632	325.084	20.575	325.084	19.13
325.096	19.171	325.096	-0.402	325.096	20.958	325.096	18.802
325.108	19.775	325.108	-0.123	325.108	21.353	325.108	18.43
325.12	20.432	325.12	0.211	325.12	21.728	325.12	18.023
325.133	21.09	325.133	0.614	325.133	22.124	325.133	17.552
325.145	21.745	325.145	1.107	325.145	22.552	325.145	17.057
325.157	22.411	325.157	1.653	325.157	23.002	325.157	16.619
325.169	23.044	325.169	2.276	325.169	23.391	325.169	16.183
325.181	23.58	325.181	2.846	325.181	23.782	325.181	15.683
325.194	23.939	325.194	3.506	325.194	24.095	325.194	15.122
325.206	24.182	325.206	4.172	325.206	24.413	325.206	14.612
325.218	24.392	325.218	4.848	325.218	24.777	325.218	14.138
325.23	24.48	325.23	5.532	325.23	25.072	325.23	13.64
325.242	24.54	325.242	6.219	325.242	25.295	325.242	13.232
325.255	24.631	325.255	6.958	325.255	25.419	325.255	12.928
325.267	24.671	325.267	7.709	325.267	25.49	325.267	12.733
325.279	24.771	325.279	8.564	325.279	25.528	325.279	12.642
325.291	24.881	325.291	9.364	325.291	25.518	325.291	12.655
325.304	24.981	325.304	10.086	325.304	25.498	325.304	12.645
325.316	24.944	325.316	10.817	325.316	25.535	325.316	12.614
325.328	24.807	325.328	11.561	325.328	25.514	325.328	12.671
325.34	24.606	325.34	12.221	325.34	25.428	325.34	12.786
325.352	24.413	325.352	12.791	325.352	25.234	325.352	12.97
325.365	24.158	325.365	13.334	325.365	24.983	325.365	13.151
325.377	23.875	325.377	13.888	325.377	24.711	325.377	13.355
325.389	23.502	325.389	14.421	325.389	24.375	325.389	13.561
325.401	23.096	325.401	14.943	325.401	24.075	325.401	13.857
325.413	22.723	325.413	15.558	325.413	23.819	325.413	14.167
325.426	22.217	325.426	16.12	325.426	23.581	325.426	14.467
325.438	21.626	325.438	16.583	325.438	23.335	325.438	14.82
325.45	21.025	325.45	17.048	325.45	23.14	325.45	15.225
325.462	20.443	325.462	17.494	325.462	23.001	325.462	15.649
325.474	19.832	325.474	17.895	325.474	22.96	325.474	16.071
325.487	19.162	325.487	18.177	325.487	22.997	325.487	16.432
325.499	18.405	325.499	18.557	325.499	23.12	325.499	16.734
325.511	17.549	325.511	18.833	325.511	23.269	325.511	16.991
325.523	16.687	325.523	19.145	325.523	23.389	325.523	17.256
325.536	15.739	325.536	19.34	325.536	23.541	325.536	17.476
325.548	14.736	325.548	19.488	325.548	23.695	325.548	17.772
325.56	13.71	325.56	19.621	325.56	23.913	325.56	18.046
325.572	12.644	325.572	19.586	325.572	24.112	325.572	18.322
325.584	11.577	325.584	19.731	325.584	24.375	325.584	18.623
325.597	10.597	325.597	19.896	325.597	24.615	325.597	18.986
325.609	9.744	325.609	19.999	325.609	24.842	325.609	19.375
325.621	9.011	325.621	20.173	325.621	24.996	325.621	19.785
325.633	8.329	325.633	20.317	325.633	25.047	325.633	20.195
325.645	7.696	325.645	20.497	325.645	25.064	325.645	20.654
325.658	7.082	325.658	20.698	325.658	25.041	325.658	21.055
325.67	6.473	325.67	20.843	325.67	25.043	325.67	21.427
325.682	5.891	325.682	20.96	325.682	25.128	325.682	21.728
325.694	5.307	325.694	21.054	325.694	25.248	325.694	21.952
325.706	4.793	325.706	21.283	325.706	25.356	325.706	22.134
325.719	4.281	325.719	21.549	325.719	25.533	325.719	22.424
325.731	3.921	325.731	21.917	325.731	25.538	325.731	22.765
325.743	3.672	325.743	22.263	325.743	25.654	325.743	23.109
325.755	3.448	325.755	22.56	325.755	25.83	325.755	23.446
325.768	3.298	325.768	23.004	325.768	26.114	325.768	23.786
325.78	3.182	325.78	23.449	325.78	26.445	325.78	24.157
325.792	2.999	325.792	23.945	325.792	26.796	325.792	24.579
325.804	2.853	325.804	24.44	325.804	27.185	325.804	24.986
325.816	2.7	325.816	24.853	325.816	27.612	325.816	25.347
325.829	2.526	325.829	25.327	325.829	27.952	325.829	25.693
325.841	2.344	325.841	25.756	325.841	28.313	325.841	25.966
325.853	2.215	325.853	26.144	325.853	28.666	325.853	26.119
325.865	2.142	325.865	26.531	325.865	28.957	325.865	26.228
325.877	2.018	325.877	26.906	325.877	29.147	325.877	26.313
325.89	1.947	325.89	27.334	325.89	29.271	325.89	26.445
325.902	1.854	325.902	27.75	325.902	29.178	325.902	26.609
325.914	1.748	325.914	28.239	325.914	28.935	325.914	26.805
325.926	1.721	325.926	28.695	325.926	28.603	325.926	27.043
325.938	1.671	325.938	29.094	325.938	28.204	325.938	27.274
325.951	1.691	325.951	29.572	325.951	27.781	325.951	27.514
325.963	1.739	325.963	30.076	325.963	27.277	325.963	27.697
325.975	1.827	325.975	30.502	325.975	26.738	325.975	27.899
325.987	1.997	325.987	30.956	325.987	26.201	325.987	28.136
326	2.219	326	31.272	326	25.701	326	28.312
326.012	2.442	326.012	31.504	326.012	25.246	326.012	28.458
326.024	2.67	326.024	31.712	326.024	24.855	326.024	28.557
326.036	2.843	326.036	31.781	326.036	24.504	326.036	28.636
326.048	2.984	326.048	31.854	326.048	24.276	326.048	28.693
326.061	3.18	326.061	31.778	326.061	24.018	326.061	28.675
326.073	3.405	326.073	31.732	326.073	23.806	326.073	28.636
326.085	3.561	326.085	31.679	326.085	23.553	326.085	28.575
326.097	3.739	326.097	31.595	326.097	23.237	326.097	28.527
326.109	3.916	326.109	31.523	326.109	22.858	326.109	28.502
326.122	4.026	326.122	31.355	326.122	22.521	326.122	28.509
326.134	4.128	326.134	31.097	326.134	22.152	326.134	28.435
326.146	4.213	326.146	30.786	326.146	21.799	326.146	28.316
326.158	4.279	326.158	30.302	326.158	21.387	326.158	28.211
326.17	4.406	326.17	29.88	326.17	20.857	326.17	28.053
326.183	4.527	326.183	29.38	326.183	20.262	326.183	27.841
326.195	4.696	326.195	28.733	326.195	19.61	326.195	27.625
326.207	4.909	326.207	28.015	326.207	18.91	326.207	27.335
326.219	5.136	326.219	27.303	326.219	18.132	326.219	27.007
326.232	5.364	326.232	26.66	326.232	17.365	326.232	26.648
326.244	5.572	326.244	25.871	326.244	16.624	326.244	26.334
326.256	5.951	326.256	25.068	326.256	15.897	326.256	26.106
326.268	6.389	326.268	24.243	326.268	15.155	326.268	25.969
326.28	6.872	326.28	23.315	326.28	14.458	326.28	25.878
326.293	7.441	326.293	22.384	326.293	13.806	326.293	25.73
326.305	7.977	326.305	21.406	326.305	13.211	326.305	25.586
326.317	8.509	326.317	20.559	326.317	12.775	326.317	25.469
326.329	9.12	326.329	19.516	326.329	12.491	326.329	25.366
326.341	9.745	326.341	18.674	326.341	12.315	326.341	25.193
326.354	10.394	326.354	17.805	326.354	12.199	326.354	25.073
326.366	11.133	326.366	16.919	326.366	12.157	326.366	24.994
326.378	11.913	326.378	16.032	326.378	12.325	326.378	25.012
326.39	12.665	326.39	15.148	326.39	12.601	326.39	25.113
326.402	13.367	326.402	14.352	326.402	12.932	326.402	25.187
326.415	14.028	326.415	13.499	326.415	13.31	326.415	25.247
326.427	14.627	326.427	12.674	326.427	13.782	326.427	25.263
326.439	15.161	326.439	12.004	326.439	14.285	326.439	25.25
326.451	15.717	326.451	11.458	326.451	14.796	326.451	25.236
326.463	16.248	326.463	10.916	326.463	15.285	326.463	25.239
326.476	16.746	326.476	10.547	326.476	15.827	326.476	25.293
326.488	17.222	326.488	10.222	326.488	16.477	326.488	25.406
326.5	17.77	326.5	9.89	326.5	17.219	326.5	25.565
326.512	18.287	326.512	9.598	326.512	17.996	326.512	25.729
326.525	18.794	326.525	9.32	326.525	18.822	326.525	25.896
326.537	19.283	326.537	9.033	326.537	19.678	326.537	26.009
326.549	19.827	326.549	8.785	326.549	20.54	326.549	26.162
326.561	20.354	326.561	8.659	326.561	21.451	326.561	26.307
326.573	20.777	326.573	8.607	326.573	22.432	326.573	26.512
326.586	21.081	326.586	8.374	326.586	23.412	326.586	26.802
326.598	21.266	326.598	8.126	326.598	24.378	326.598	27.119
326.61	21.357	326.61	8.051	326.61	25.34	326.61	27.46
326.622	21.375	326.622	8.02	326.622	26.317	326.622	27.846
326.634	21.331	326.634	7.982	326.634	27.363	326.634	28.312
326.647	21.285	326.647	7.988	326.647	28.4	326.647	28.906
326.659	21.216	326.659	8.069	326.659	29.489	326.659	29.493
326.671	20.973	326.671	8.092	326.671	30.537	326.671	30.086
326.683	20.639	326.683	8.271	326.683	31.591	326.683	30.695
326.695	20.166	326.695	8.76	326.695	32.629	326.695	31.271
326.708	19.574	326.708	9.262	326.708	33.683	326.708	31.885
326.72	18.964	326.72	9.918	326.72	34.748	326.72	32.549
326.732	18.34	326.732	10.603	326.732	35.784	326.732	33.225
326.744	17.631	326.744	11.519	326.744	36.752	326.744	33.921
326.757	16.917	326.757	12.356	326.757	37.675	326.757	34.69
326.769	16.263	326.769	13.354	326.769	38.606	326.769	35.493
326.781	15.572	326.781	14.381	326.781	39.459	326.781	36.332
326.793	14.824	326.793	15.383	326.793	40.184	326.793	37.164
326.805	14.087	326.805	16.469	326.805	40.826	326.805	37.941
326.818	13.375	326.818	17.514	326.818	41.375	326.818	38.698
326.83	12.627	326.83	18.51	326.83	41.878	326.83	39.511
326.842	11.919	326.842	19.622	326.842	42.23	326.842	40.415
326.854	11.288	326.854	20.722	326.854	42.533	326.854	41.376
326.866	10.658	326.866	21.901	326.866	42.798	326.866	42.385
326.879	10.156	326.879	23	326.879	42.974	326.879	43.359
326.891	9.711	326.891	24.078	326.891	43.135	326.891	44.331
326.903	9.324	326.903	25.083	326.903	43.206	326.903	45.255
326.915	8.942	326.915	26.062	326.915	43.196	326.915	46.038
326.927	8.599	326.927	26.988	326.927	43.173	326.927	46.811
326.94	8.326	326.94	27.893	326.94	43.09	326.94	47.527
326.952	8.113	326.952	28.744	326.952	42.957	326.952	48.202
326.964	7.832	326.964	29.672	326.964	42.731	326.964	48.83
326.976	7.596	326.976	30.369	326.976	42.506	326.976	49.449
326.989	7.407	326.989	30.919	326.989	42.17	326.989	49.961
327.001	7.368	327.001	31.661	327.001	41.932	327.001	50.43
327.013	7.413	327.013	32.403	327.013	41.779	327.013	50.854
327.025	7.547	327.025	32.928	327.025	41.611	327.025	51.213
327.037	7.788	327.037	33.319	327.037	41.485	327.037	51.578
327.05	8.113	327.05	33.625	327.05	41.365	327.05	51.815
327.062	8.491	327.062	33.868	327.062	41.187	327.062	51.943
327.074	8.943	327.074	34.047	327.074	40.955	327.074	52.005
327.086	9.463	327.086	34.249	327.086	40.734	327.086	51.989
327.098	9.967	327.098	34.392	327.098	40.552	327.098	51.884
327.111	10.494	327.111	34.3	327.111	40.391	327.111	51.753
327.123	11.079	327.123	34.162	327.123	40.279	327.123	51.662
327.135	11.665	327.135	33.923	327.135	40.144	327.135	51.465
327.147	12.278	327.147	33.586	327.147	40.016	327.147	51.175
327.159	12.999	327.159	33.298	327.159	39.934	327.159	50.858
327.172	13.718	327.172	32.982	327.172	39.841	327.172	50.518
327.184	14.416	327.184	32.575	327.184	39.746	327.184	50.152
327.196	15.094	327.196	32.187	327.196	39.737	327.196	49.777
327.208	15.793	327.208	31.84	327.208	39.729	327.208	49.431
327.221	16.457	327.221	31.426	327.221	39.692	327.221	49.093
327.233	17.045	327.233	31.086	327.233	39.721	327.233	48.806
327.245	17.649	327.245	30.757	327.245	39.738	327.245	48.494
327.257	18.228	327.257	30.368	327.257	39.824	327.257	48.118
327.269	18.716	327.269	29.984	327.269	39.988	327.269	47.788
327.282	19.189	327.282	29.512	327.282	40.127	327.282	47.477
327.294	19.538	327.294	29.089	327.294	40.377	327.294	47.165
327.306	19.848	327.306	28.694	327.306	40.697	327.306	46.882
327.318	20.095	327.318	28.339	327.318	41.005	327.318	46.613
327.33	20.404	327.33	28.017	327.33	41.316	327.33	46.392
327.343	20.683	327.343	27.796	327.343	41.606	327.343	46.111
327.355	20.839	327.355	27.619	327.355	41.941	327.355	45.875
327.367	20.94	327.367	27.535	327.367	42.364	327.367	45.715
327.379	21.03	327.379	27.294	327.379	42.92	327.379	45.532
327.391	21.056	327.391	27.25	327.391	43.547	327.391	45.359
327.404	21.101	327.404	27.331	327.404	44.231	327.404	45.235
327.416	21.091	327.416	27.468	327.416	44.911	327.416	45.178
327.428	20.987	327.428	27.647	327.428	45.556	327.428	45.239
327.44	20.893	327.44	27.953	327.44	46.254	327.44	45.336
327.453	20.745	327.453	28.402	327.453	46.952	327.453	45.39
327.465	20.547	327.465	28.95	327.465	47.602	327.465	45.49
327.477	20.271	327.477	29.434	327.477	48.289	327.477	45.646
327.489	19.947	327.489	29.976	327.489	48.945	327.489	45.863
327.501	19.669	327.501	30.535	327.501	49.551	327.501	46.144
327.514	19.457	327.514	31.073	327.514	50.024	327.514	46.487
327.526	19.277	327.526	31.666	327.526	50.435	327.526	46.883
327.538	19.134	327.538	32.325	327.538	50.746	327.538	47.244
327.55	19.009	327.55	32.988	327.55	51.001	327.55	47.731
327.562	18.932	327.562	33.782	327.562	51.249	327.562	48.311
327.575	18.789	327.575	34.422	327.575	51.468	327.575	48.934
327.587	18.676	327.587	35.08	327.587	51.692	327.587	49.528
327.599	18.504	327.599	35.818	327.599	51.869	327.599	50.124
327.611	18.304	327.611	36.438	327.611	51.976	327.611	50.743
327.623	18.181	327.623	37.082	327.623	52.184	327.623	51.318
327.636	18.106	327.636	37.812	327.636	52.351	327.636	51.953
327.648	18.156	327.648	38.556	327.648	52.507	327.648	52.658
327.66	18.214	327.66	39.335	327.66	52.673	327.66	53.493
327.672	18.28	327.672	40.131	327.672	52.843	327.672	54.511
327.684	18.395	327.684	40.807	327.684	52.94	327.684	55.544
327.697	18.541	327.697	41.396	327.697	53.073	327.697	56.653
327.709	18.697	327.709	42.048	327.709	53.189	327.709	57.838
327.721	18.794	327.721	42.572	327.721	53.266	327.721	59.016
327.733	18.865	327.733	43.046	327.733	53.426	327.733	60.216
327.746	18.794	327.746	43.535	327.746	53.627	327.746	61.491
327.758	18.734	327.758	44.002	327.758	53.879	327.758	62.955
327.77	18.73	327.77	44.476	327.77	54.135	327.77	64.487
327.782	18.735	327.782	44.842	327.782	54.327	327.782	65.97
327.794	18.779	327.794	45.451	327.794	54.492	327.794	67.504
327.807	18.776	327.807	45.945	327.807	54.623	327.807	69.087
327.819	18.734	327.819	46.452	327.819	54.77	327.819	70.701
327.831	18.661	327.831	46.908	327.831	54.923	327.831	72.31
327.843	18.657	327.843	47.287	327.843	55.061	327.843	73.809
327.855	18.584	327.855	47.714	327.855	55.21	327.855	75.293
327.868	18.486	327.868	48.006	327.868	55.381	327.868	76.79
327.88	18.439	327.88	48.208	327.88	55.633	327.88	78.351
327.892	18.474	327.892	48.601	327.892	55.88	327.892	79.857
327.904	18.54	327.904	48.937	327.904	56.173	327.904	81.314
327.916	18.579	327.916	49.151	327.916	56.52	327.916	82.802
327.929	18.602	327.929	49.425	327.929	56.97	327.929	84.269
327.941	18.664	327.941	49.696	327.941	57.465	327.941	85.693
327.953	18.72	327.953	49.94	327.953	58.063	327.953	87.122
327.965	18.765	327.965	50.263	327.965	58.734	327.965	88.448
327.978	18.733	327.978	50.449	327.978	59.435	327.978	89.708
327.99	18.735	327.99	50.566	327.99	60.19	327.99	90.959
328.002	18.744	328.002	50.839	328.002	60.946	328.002	92.208
328.014	18.763	328.014	51	328.014	61.821	328.014	93.455
328.026	18.782	328.026	51.202	328.026	62.807	328.026	94.716
328.039	18.792	328.039	51.448	328.039	63.721	328.039	96.027
328.051	18.82	328.051	51.757	328.051	64.738	328.051	97.294
328.063	18.805	328.063	52.048	328.063	65.796	328.063	98.502
328.075	18.789	328.075	52.431	328.075	66.891	328.075	99.613
328.087	18.832	328.087	52.925	328.087	68.043	328.087	100.632
328.1	18.906	328.1	53.503	328.1	69.273	328.1	101.65
328.112	18.958	328.112	54.194	328.112	70.572	328.112	102.618
328.124	19.062	328.124	54.844	328.124	71.872	328.124	103.562
328.136	19.203	328.136	55.627	328.136	73.185	328.136	104.511
328.148	19.43	328.148	56.609	328.148	74.507	328.148	105.548
328.161	19.785	328.161	57.501	328.161	75.807	328.161	106.579
328.173	20.222	328.173	58.491	328.173	77.128	328.173	107.612
328.185	20.739	328.185	59.542	328.185	78.545	328.185	108.637
328.197	21.357	328.197	60.74	328.197	80.052	328.197	109.772
328.21	22.121	328.21	61.874	328.21	81.597	328.21	110.934
328.222	23.02	328.222	63.153	328.222	83.183	328.222	112.142
328.234	24.092	328.234	64.495	328.234	84.781	328.234	113.315
328.246	25.298	328.246	65.77	328.246	86.439	328.246	114.506
328.258	26.587	328.258	67.169	328.258	88.155	328.258	115.674
328.271	28.041	328.271	68.635	328.271	89.903	328.271	116.866
328.283	29.597	328.283	70.21	328.283	91.688	328.283	118.069
328.295	31.146	328.295	71.846	328.295	93.505	328.295	119.251
328.307	32.702	328.307	73.471	328.307	95.325	328.307	120.543
328.319	34.346	328.319	75.106	328.319	97.246	328.319	121.942
328.332	36	328.332	76.918	328.332	99.169	328.332	123.371
328.344	37.653	328.344	78.655	328.344	101.163	328.344	124.879
328.356	39.291	328.356	80.394	328.356	103.244	328.356	126.428
328.368	40.86	328.368	82.03	328.368	105.252	328.368	128.108
328.38	42.406	328.38	83.511	328.38	107.303	328.38	129.877
328.393	43.968	328.393	85.108	328.393	109.292	328.393	131.689
328.405	45.529	328.405	86.858	328.405	111.224	328.405	133.507
328.417	47.031	328.417	88.403	328.417	113.219	328.417	135.407
328.429	48.544	328.429	89.927	328.429	115.079	328.429	137.373
328.442	50.086	328.442	91.486	328.442	116.98	328.442	139.358
328.454	51.624	328.454	92.97	328.454	118.881	328.454	141.308
328.466	53.144	328.466	94.322	328.466	120.818	328.466	143.335
328.478	54.633	328.478	95.677	328.478	122.781	328.478	145.368
328.49	56.159	328.49	96.962	328.49	124.79	328.49	147.441
328.503	57.639	328.503	98.143	328.503	126.867	328.503	149.569
328.515	59.066	328.515	99.268	328.515	128.851	328.515	151.796
328.527	60.505	328.527	100.353	328.527	130.877	328.527	154.071
328.539	61.865	328.539	101.414	328.539	132.999	328.539	156.485
328.551	63.278	328.551	102.42	328.551	135.25	328.551	158.978
328.564	64.656	328.564	103.343	328.564	137.496	328.564	161.473
328.576	65.988	328.576	104.288	328.576	139.879	328.576	164.107
328.588	67.307	328.588	105.131	328.588	142.401	328.588	166.786
328.6	68.6	328.6	105.843	328.6	144.978	328.6	169.557
328.612	69.915	328.612	106.521	328.612	147.557	328.612	172.426
328.625	71.144	328.625	107.171	328.625	150.212	328.625	175.411
328.637	72.382	328.637	107.721	328.637	152.964	328.637	178.464
328.649	73.515	328.649	108.296	328.649	155.814	328.649	181.586
328.661	74.574	328.661	108.955	328.661	158.651	328.661	184.751
328.674	75.645	328.674	109.623	328.674	161.564	328.674	188.007
328.686	76.654	328.686	110.335	328.686	164.557	328.686	191.338
328.698	77.632	328.698	111.116	328.698	167.58	328.698	194.764
328.71	78.652	328.71	111.902	328.71	170.624	328.71	198.268
328.722	79.636	328.722	112.775	328.722	173.776	328.722	201.758
328.735	80.499	328.735	113.708	328.735	176.968	328.735	205.243
328.747	81.396	328.747	114.643	328.747	180.314	328.747	208.758
328.759	82.322	328.759	115.807	328.759	183.725	328.759	212.393
328.771	83.264	328.771	117.042	328.771	187.144	328.771	216.152
328.783	84.281	328.783	118.563	328.783	190.658	328.783	219.903
[truncated: 2,098 more rows]

## Sheet: Figure 3a
x=0.0		x=0.1		x=0.2		x=0.4
Number of cycles	E-iR (V vs. RHE)	Number of cycles	E-iR (V vs. RHE)	Number of cycles	E-iR (V vs. RHE)	Number of cycles	E-iR (V vs. RHE)
1	1.58005	1	1.56844	1	1.56238	1	1.5705
2	1.57	2	1.5507	2	1.53853	2	1.54913
3	1.56296	3	1.54112	3	1.52846	3	1.53894
4	1.55662	4	1.53262	4	1.52101	4	1.53294
5	1.55448	5	1.52853	5	1.51706	5	1.52872
6	1.55234	6	1.52492	6	1.5137	6	1.52534
7	1.55038	7	1.52281	7	1.51094	7	1.52322
8	1.54646	8	1.52064	8	1.50898	8	1.5225
9	1.54617	9	1.5189	9	1.50672	9	1.52067
10	1.54234	10	1.51728	10	1.50619	10	1.51939
11	1.54246	11	1.51644	11	1.50438	11	1.51872
12	1.54214	12	1.51503	12	1.50334	12	1.51829
13	1.54091	13	1.5144	13	1.50294	13	1.5172
14	1.54055	14	1.51308	14	1.5025	14	1.51713
15	1.54041	15	1.51259	15	1.50286	15	1.51684
16	1.54022	16	1.5124	16	1.50142	16	1.51713
17	1.53891	17	1.51099	17	1.50113	17	1.51653
18	1.53843	18	1.51075	18	1.50098	18	1.51646
19	1.53846	19	1.50947	19	1.50029	19	1.51539
20	1.538	20	1.50925	20	1.50038	20	1.5153

## Sheet: Figure 3b
x=0.0					x=0.2
E (V vs. RHE)	j (mA cmgeo-2)	E (V vs. RHE)	j (mA cmgeo-2)		E (V vs. RHE)	j (mA cmgeo-2)	E (V vs. RHE)	j (mA cmgeo-2)
	1		20			1		20
-0.02	-4.172	-0.02	-1.94		-0.02	-11.8825	-0.02	-4.215
-0.018	-3.63	-0.018	-1.836		-0.018	-10.1575	-0.018	-4.005
-0.016	-3.308	-0.016	-1.762		-0.016	-9.13	-0.016	-3.8625
-0.014	-3.044	-0.014	-1.7		-0.014	-8.305	-0.014	-3.74
-0.012	-2.824	-0.012	-1.642		-0.012	-7.615	-0.012	-3.62
-0.01	-2.636	-0.01	-1.59		-0.01	-7.0375	-0.01	-3.5175
-0.008	-2.476	-0.008	-1.538		-0.008	-6.5375	-0.008	-3.4175
-0.006	-2.338	-0.006	-1.492		-0.006	-6.11	-0.006	-3.3225
-0.004	-2.212	-0.004	-1.448		-0.004	-5.7375	-0.004	-3.23
-0.002	-2.106	-0.002	-1.404		-0.002	-5.395	-0.002	-3.1425
0	-2.004	0	-1.364		0	-5.1	0	-3.0575
0.002	-1.918	0.002	-1.324		0.002	-4.8325	0.002	-2.97
0.004	-1.838	0.004	-1.286		0.004	-4.5875	0.004	-2.8975
0.006	-1.762	0.006	-1.25		0.006	-4.3675	0.006	-2.82
0.008	-1.698	0.008	-1.214		0.008	-4.165	0.008	-2.7425
0.01	-1.636	0.01	-1.18		0.01	-3.9825	0.01	-2.67
0.012	-1.578	0.012	-1.148		0.012	-3.8125	0.012	-2.5975
0.014	-1.526	0.014	-1.116		0.014	-3.6525	0.014	-2.5325
0.016	-1.474	0.016	-1.084		0.016	-3.5025	0.016	-2.4625
0.018	-1.428	0.018	-1.054		0.018	-3.3675	0.018	-2.4025
0.02	-1.382	0.02	-1.026		0.02	-3.2375	0.02	-2.34
0.022	-1.342	0.022	-0.998		0.022	-3.1175	0.022	-2.28
0.024	-1.302	0.024	-0.97		0.024	-3.0025	0.024	-2.2175
0.026	-1.264	0.026	-0.944		0.026	-2.9	0.026	-2.16
0.028	-1.232	0.028	-0.918		0.028	-2.8	0.028	-2.1075
0.03	-1.198	0.03	-0.894		0.03	-2.705	0.03	-2.05
0.032	-1.166	0.032	-0.87		0.032	-2.6175	0.032	-1.995
0.034	-1.14	0.034	-0.846		0.034	-2.5275	0.034	-1.945
0.036	-1.108	0.036	-0.824		0.036	-2.4525	0.036	-1.895
0.038	-1.084	0.038	-0.8		0.038	-2.375	0.038	-1.845
0.04	-1.056	0.04	-0.782		0.04	-2.3025	0.04	-1.8
0.042	-1.032	0.042	-0.76		0.042	-2.2325	0.042	-1.755
0.044	-1.01	0.044	-0.74		0.044	-2.1725	0.044	-1.7075
0.046	-0.986	0.046	-0.72		0.046	-2.1075	0.046	-1.6625
0.048	-0.964	0.048	-0.702		0.048	-2.045	0.048	-1.615
0.05	-0.942	0.05	-0.684		0.05	-1.9875	0.05	-1.5725
0.052	-0.922	0.052	-0.666		0.052	-1.935	0.052	-1.535
0.054	-0.904	0.054	-0.648		0.054	-1.885	0.054	-1.4975
0.056	-0.886	0.056	-0.632		0.056	-1.83	0.056	-1.4575
0.058	-0.868	0.058	-0.616		0.058	-1.78	0.058	-1.425
0.06	-0.85	0.06	-0.6		0.06	-1.735	0.06	-1.39
0.062	-0.834	0.062	-0.584		0.062	-1.6875	0.062	-1.35
0.064	-0.818	0.064	-0.57		0.064	-1.6475	0.064	-1.3175
0.066	-0.802	0.066	-0.556		0.066	-1.605	0.066	-1.2825
0.068	-0.788	0.068	-0.54		0.068	-1.5625	0.068	-1.2525
0.07	-0.772	0.07	-0.526		0.07	-1.5225	0.07	-1.22
0.072	-0.758	0.072	-0.514		0.072	-1.485	0.072	-1.19
0.074	-0.746	0.074	-0.5		0.074	-1.455	0.074	-1.1625
0.076	-0.732	0.076	-0.488		0.076	-1.42	0.076	-1.1325
0.078	-0.72	0.078	-0.476		0.078	-1.385	0.078	-1.105
0.08	-0.708	0.08	-0.464		0.08	-1.35	0.08	-1.08
0.082	-0.696	0.082	-0.454		0.082	-1.32	0.082	-1.05
0.084	-0.684	0.084	-0.442		0.084	-1.29	0.084	-1.025
0.086	-0.672	0.086	-0.43		0.086	-1.26	0.086	-1
0.088	-0.66	0.088	-0.42		0.088	-1.2325	0.088	-0.975
0.09	-0.65	0.09	-0.41		0.09	-1.205	0.09	-0.9525
0.092	-0.64	0.092	-0.4		0.092	-1.1775	0.092	-0.9275
0.094	-0.628	0.094	-0.39		0.094	-1.155	0.094	-0.905
0.096	-0.618	0.096	-0.38		0.096	-1.13	0.096	-0.885
0.098	-0.608	0.098	-0.372		0.098	-1.105	0.098	-0.8625
0.1	-0.6	0.1	-0.362		0.1	-1.08	0.1	-0.8425
0.102	-0.59	0.102	-0.354		0.102	-1.0575	0.102	-0.82
0.104	-0.58	0.104	-0.346		0.104	-1.035	0.104	-0.8
0.106	-0.572	0.106	-0.338		0.106	-1.0125	0.106	-0.78
0.108	-0.564	0.108	-0.33		0.108	-0.99	0.108	-0.7625
0.11	-0.556	0.11	-0.322		0.11	-0.97	0.11	-0.7425
0.112	-0.546	0.112	-0.314		0.112	-0.95	0.112	-0.725
0.114	-0.54	0.114	-0.306		0.114	-0.93	0.114	-0.71
0.116	-0.53	0.116	-0.298		0.116	-0.91	0.116	-0.6925
0.118	-0.522	0.118	-0.292		0.118	-0.8925	0.118	-0.6725
0.12	-0.516	0.12	-0.284		0.12	-0.8725	0.12	-0.6575
0.122	-0.508	0.122	-0.278		0.122	-0.855	0.122	-0.6425
0.124	-0.5	0.124	-0.27		0.124	-0.8375	0.124	-0.6275
0.126	-0.494	0.126	-0.264		0.126	-0.82	0.126	-0.6125
0.128	-0.486	0.128	-0.256		0.128	-0.805	0.128	-0.6
0.13	-0.48	0.13	-0.25		0.13	-0.7875	0.13	-0.5825
0.132	-0.472	0.132	-0.244		0.132	-0.7725	0.132	-0.5675
0.134	-0.466	0.134	-0.238		0.134	-0.755	0.134	-0.5525
0.136	-0.46	0.136	-0.232		0.136	-0.74	0.136	-0.54
0.138	-0.452	0.138	-0.226		0.138	-0.725	0.138	-0.5275
0.14	-0.446	0.14	-0.22		0.14	-0.71	0.14	-0.515
0.142	-0.44	0.142	-0.214		0.142	-0.6975	0.142	-0.5
0.144	-0.434	0.144	-0.21		0.144	-0.6825	0.144	-0.4875
0.146	-0.428	0.146	-0.204		0.146	-0.6675	0.146	-0.475
0.148	-0.422	0.148	-0.198		0.148	-0.655	0.148	-0.465
0.15	-0.416	0.15	-0.194		0.15	-0.6425	0.15	-0.455
0.152	-0.41	0.152	-0.188		0.152	-0.63	0.152	-0.4425
0.154	-0.404	0.154	-0.182		0.154	-0.6175	0.154	-0.43
0.156	-0.398	0.156	-0.178		0.156	-0.605	0.156	-0.42
0.158	-0.392	0.158	-0.172		0.158	-0.5925	0.158	-0.4075
0.16	-0.388	0.16	-0.168		0.16	-0.58	0.16	-0.3975
0.162	-0.382	0.162	-0.162		0.162	-0.5675	0.162	-0.3875
0.164	-0.378	0.164	-0.158		0.164	-0.5575	0.164	-0.38
0.166	-0.372	0.166	-0.152		0.166	-0.5475	0.166	-0.3675
0.168	-0.366	0.168	-0.15		0.168	-0.535	0.168	-0.3575
0.17	-0.362	0.17	-0.144		0.17	-0.525	0.17	-0.3475
0.172	-0.356	0.172	-0.14		0.172	-0.515	0.172	-0.34
0.174	-0.352	0.174	-0.134		0.174	-0.505	0.174	-0.33
0.176	-0.346	0.176	-0.132		0.176	-0.495	0.176	-0.32
0.178	-0.342	0.178	-0.126		0.178	-0.4825	0.178	-0.3125
0.18	-0.338	0.18	-0.122		0.18	-0.475	0.18	-0.3
0.182	-0.332	0.182	-0.118		0.182	-0.465	0.182	-0.295
0.184	-0.328	0.184	-0.114		0.184	-0.455	0.184	-0.285
0.186	-0.324	0.186	-0.11		0.186	-0.4475	0.186	-0.2775
0.188	-0.318	0.188	-0.106		0.188	-0.4375	0.188	-0.27
0.19	-0.314	0.19	-0.102		0.19	-0.4275	0.19	-0.26
0.192	-0.31	0.192	-0.098		0.192	-0.4175	0.192	-0.2525
0.194	-0.306	0.194	-0.094		0.194	-0.41	0.194	-0.245
0.196	-0.302	0.196	-0.09		0.196	-0.4025	0.196	-0.2375
0.198	-0.298	0.198	-0.088		0.198	-0.3925	0.198	-0.23
0.2	-0.294	0.2	-0.084		0.2	-0.385	0.2	-0.22
0.202	-0.288	0.202	-0.08		0.202	-0.3775	0.202	-0.2125
0.204	-0.286	0.204	-0.076		0.204	-0.37	0.204	-0.2075
0.206	-0.28	0.206	-0.072		0.206	-0.3625	0.206	-0.2
0.208	-0.278	0.208	-0.068		0.208	-0.3525	0.208	-0.1925
0.21	-0.272	0.21	-0.066		0.21	-0.3475	0.21	-0.185
0.212	-0.27	0.212	-0.064		0.212	-0.34	0.212	-0.18
0.214	-0.266	0.214	-0.058		0.214	-0.3325	0.214	-0.1725
0.216	-0.262	0.216	-0.054		0.216	-0.325	0.216	-0.165
0.218	-0.258	0.218	-0.052		0.218	-0.315	0.218	-0.1575
0.22	-0.254	0.22	-0.048		0.22	-0.31	0.22	-0.1525
0.222	-0.25	0.222	-0.044		0.222	-0.3025	0.222	-0.145
0.224	-0.246	0.224	-0.04		0.224	-0.2975	0.224	-0.14
0.226	-0.244	0.226	-0.04		0.226	-0.29	0.226	-0.1325
0.228	-0.24	0.228	-0.036		0.228	-0.2825	0.228	-0.125
0.23	-0.236	0.23	-0.032		0.23	-0.275	0.23	-0.1175
0.232	-0.232	0.232	-0.03		0.232	-0.2675	0.232	-0.1125
0.234	-0.228	0.234	-0.026		0.234	-0.2625	0.234	-0.105
0.236	-0.224	0.236	-0.022		0.236	-0.255	0.236	-0.0975
0.238	-0.222	0.238	-0.018		0.238	-0.25	0.238	-0.095
0.24	-0.218	0.24	-0.016		0.24	-0.245	0.24	-0.0875
0.242	-0.216	0.242	-0.014		0.242	-0.2375	0.242	-0.08
0.244	-0.212	0.244	-0.01		0.244	-0.2325	0.244	-0.075
0.246	-0.208	0.246	-0.008		0.246	-0.225	0.246	-0.07
0.248	-0.206	0.248	-0.006		0.248	-0.22	0.248	-0.0625
0.25	-0.202	0.25	-0.002		0.25	-0.215	0.25	-0.055
0.252	-0.198	0.252	0.002		0.252	-0.2075	0.252	-0.0525
0.254	-0.196	0.254	0.004		0.254	-0.2025	0.254	-0.045
0.256	-0.192	0.256	0.004		0.256	-0.1975	0.256	-0.0375
0.258	-0.19	0.258	0.008		0.258	-0.1925	0.258	-0.035
0.26	-0.186	0.26	0.01		0.26	-0.1875	0.26	-0.0275
0.262	-0.182	0.262	0.014		0.262	-0.18	0.262	-0.025
0.264	-0.18	0.264	0.016		0.264	-0.1775	0.264	-0.0175
0.266	-0.176	0.266	0.018		0.266	-0.1725	0.266	-0.01
0.268	-0.174	0.268	0.022		0.268	-0.165	0.268	-0.005
0.27	-0.172	0.27	0.024		0.27	-0.16	0.27	-0.0025
0.272	-0.168	0.272	0.03		0.272	-0.155	0.272	0.005
0.274	-0.166	0.274	0.032		0.274	-0.15	0.274	0.005
0.276	-0.162	0.276	0.036		0.276	-0.145	0.276	0.0075
0.278	-0.158	0.278	0.038		0.278	-0.1425	0.278	0.0125
0.28	-0.156	0.28	0.042		0.28	-0.1375	0.28	0.0175
0.282	-0.154	0.282	0.044		0.282	-0.1325	0.282	0.02
0.284	-0.152	0.284	0.046		0.284	-0.1275	0.284	0.025
0.286	-0.148	0.286	0.048		0.286	-0.1225	0.286	0.0325
0.288	-0.146	0.288	0.052		0.288	-0.12	0.288	0.0325
0.29	-0.142	0.29	0.054		0.29	-0.115	0.29	0.04
0.292	-0.14	0.292	0.056		0.292	-0.11	0.292	0.045
0.294	-0.138	0.294	0.06		0.294	-0.1075	0.294	0.05
0.296	-0.134	0.296	0.062		0.296	-0.1025	0.296	0.065
0.298	-0.132	0.298	0.064		0.298	-0.0975	0.298	0.0725
0.3	-0.128	0.3	0.068		0.3	-0.095	0.3	0.075
0.302	-0.126	0.302	0.07		0.302	-0.09	0.302	0.085
0.304	-0.124	0.304	0.072		0.304	-0.0875	0.304	0.09
0.306	-0.122	0.306	0.076		0.306	-0.0825	0.306	0.0925
0.308	-0.118	0.308	0.076		0.308	-0.08	0.308	0.1
0.31	-0.116	0.31	0.08		0.31	-0.075	0.31	0.1025
0.312	-0.114	0.312	0.082		0.312	-0.0725	0.312	0.1075
0.314	-0.112	0.314	0.086		0.314	-0.07	0.314	0.1125
0.316	-0.11	0.316	0.088		0.316	-0.065	0.316	0.12
0.318	-0.106	0.318	0.09		0.318	-0.06	0.318	0.125
0.32	-0.104	0.32	0.094		0.32	-0.0575	0.32	0.13
0.322	-0.1	0.322	0.094		0.322	-0.0525	0.322	0.1325
0.324	-0.098	0.324	0.098		0.324	-0.05	0.324	0.1375
0.326	-0.096	0.326	0.1		0.326	-0.045	0.326	0.145
0.328	-0.094	0.328	0.102		0.328	-0.0425	0.328	0.1475
0.33	-0.092	0.33	0.106		0.33	-0.0375	0.33	0.1525
0.332	-0.09	0.332	0.108		0.332	-0.035	0.332	0.1575
0.334	-0.086	0.334	0.11		0.334	-0.0325	0.334	0.1625
0.336	-0.084	0.336	0.114		0.336	-0.03	0.336	0.1675
0.338	-0.082	0.338	0.114		0.338	-0.025	0.338	0.175
0.34	-0.08	0.34	0.118		0.34	-0.0225	0.34	0.1775
0.342	-0.078	0.342	0.122		0.342	-0.0175	0.342	0.1825
0.344	-0.074	0.344	0.124		0.344	-0.015	0.344	0.1875
0.346	-0.072	0.346	0.126		0.346	-0.0125	0.346	0.19
0.348	-0.07	0.348	0.128		0.348	-0.0075	0.348	0.195
0.35	-0.068	0.35	0.132		0.35	-0.005	0.35	0.2
0.352	-0.066	0.352	0.134		0.352	-0.0025	0.352	0.205
0.354	-0.064	0.354	0.136		0.354	0	0.354	0.2125
0.356	-0.062	0.356	0.138		0.356	0.0025	0.356	0.2175
0.358	-0.058	0.358	0.142		0.358	0.005	0.358	0.22
0.36	-0.056	0.36	0.144		0.36	0.0075	0.36	0.225
0.362	-0.054	0.362	0.146		0.362	0.0125	0.362	0.23
0.364	-0.052	0.364	0.148		0.364	0.0125	0.364	0.235
0.366	-0.05	0.366	0.152		0.366	0.0175	0.366	0.2425
0.368	-0.048	0.368	0.154		0.368	0.02	0.368	0.245
0.37	-0.046	0.37	0.158		0.37	0.0225	0.37	0.2525
0.372	-0.044	0.372	0.16		0.372	0.025	0.372	0.255
0.374	-0.042	0.374	0.162		0.374	0.03	0.374	0.26
0.376	-0.04	0.376	0.166		0.376	0.0325	0.376	0.265
0.378	-0.038	0.378	0.168		0.378	0.04	0.378	0.2725
0.38	-0.036	0.38	0.17		0.38	0.0425	0.38	0.2775
0.382	-0.034	0.382	0.174		0.382	0.045	0.382	0.28
0.384	-0.032	0.384	0.176		0.384	0.0475	0.384	0.285
0.386	-0.03	0.386	0.178		0.386	0.0525	0.386	0.29
0.388	-0.028	0.388	0.182		0.388	0.055	0.388	0.2975
0.39	-0.026	0.39	0.184		0.39	0.0575	0.39	0.3
0.392	-0.024	0.392	0.186		0.392	0.0625	0.392	0.3075
0.394	-0.022	0.394	0.19		0.394	0.065	0.394	0.3125
0.396	-0.02	0.396	0.192		0.396	0.07	0.396	0.3175
0.398	-0.018	0.398	0.196		0.398	0.0725	0.398	0.3225
0.4	-0.016	0.4	0.198		0.4	0.075	0.4	0.3275
0.402	-0.014	0.402	0.202		0.402	0.0775	0.402	0.335
0.404	-0.012	0.404	0.204		0.404	0.08	0.404	0.3425
0.406	-0.01	0.406	0.208		0.406	0.0825	0.406	0.345
0.408	-0.008	0.408	0.21		0.408	0.085	0.408	0.35
0.41	-0.006	0.41	0.214		0.41	0.0875	0.41	0.3575
0.412	-0.006	0.412	0.218		0.412	0.0925	0.412	0.36
0.414	-0.004	0.414	0.22		0.414	0.0925	0.414	0.3675
0.416	-0.002	0.416	0.224		0.416	0.0975	0.416	0.3725
0.418	0	0.418	0.228		0.418	0.0975	0.418	0.38
0.42	0.002	0.42	0.232		0.42	0.1025	0.42	0.385
0.422	0.004	0.422	0.234		0.422	0.105	0.422	0.3875
0.424	0.006	0.424	0.238		0.424	0.1075	0.424	0.395
0.426	0.008	0.426	0.24		0.426	0.1075	0.426	0.4
0.428	0.008	0.428	0.244		0.428	0.1125	0.428	0.405
0.43	0.01	0.43	0.248		0.43	0.1125	0.43	0.4075
0.432	0.012	0.432	0.252		0.432	0.115	0.432	0.415
0.434	0.014	0.434	0.256		0.434	0.1175	0.434	0.42
0.436	0.016	0.436	0.258		0.436	0.12	0.436	0.425
0.438	0.016	0.438	0.264		0.438	0.1225	0.438	0.43
0.44	0.018	0.44	0.266		0.44	0.125	0.44	0.435
0.442	0.02	0.442	0.27		0.442	0.1275	0.442	0.4425
0.444	0.022	0.444	0.274		0.444	0.13	0.444	0.445
0.446	0.024	0.446	0.278		0.446	0.13	0.446	0.4525
0.448	0.026	0.448	0.282		0.448	0.1325	0.448	0.4575
0.45	0.028	0.45	0.286		0.45	0.135	0.45	0.4625
0.452	0.028	0.452	0.29		0.452	0.1375	0.452	0.47
0.454	0.03	0.454	0.294		0.454	0.14	0.454	0.475
0.456	0.032	0.456	0.3		0.456	0.1425	0.456	0.4775
0.458	0.034	0.458	0.302		0.458	0.145	0.458	0.485
0.46	0.034	0.46	0.308		0.46	0.1475	0.46	0.4925
0.462	0.036	0.462	0.312		0.462	0.15	0.462	0.4975
0.464	0.038	0.464	0.318		0.464	0.1525	0.464	0.5025
0.466	0.04	0.466	0.322		0.466	0.155	0.466	0.5075
0.468	0.042	0.468	0.326		0.468	0.155	0.468	0.5125
0.47	0.042	0.47	0.332		0.47	0.1575	0.47	0.52
0.472	0.044	0.472	0.338		0.472	0.1625	0.472	0.5275
0.474	0.046	0.474	0.342		0.474	0.1625	0.474	0.535
0.476	0.048	0.476	0.348		0.476	0.1675	0.476	0.54
0.478	0.048	0.478	0.354		0.478	0.1675	0.478	0.5475
0.48	0.05	0.48	0.36		0.48	0.1725	0.48	0.555
0.482	0.052	0.482	0.366		0.482	0.175	0.482	0.56
0.484	0.054	0.484	0.37		0.484	0.175	0.484	0.5675
0.486	0.054	0.486	0.376		0.486	0.18	0.486	0.575
0.488	0.056	0.488	0.382		0.488	0.18	0.488	0.5825
0.49	0.058	0.49	0.388		0.49	0.1825	0.49	0.59
0.492	0.058	0.492	0.398		0.492	0.185	0.492	0.5975
0.494	0.06	0.494	0.402		0.494	0.1875	0.494	0.605
0.496	0.062	0.496	0.41		0.496	0.19	0.496	0.615
0.498	0.062	0.498	0.416		0.498	0.195	0.498	0.6225
0.5	0.064	0.5	0.424		0.5	0.1975	0.5	0.63
0.502	0.066	0.502	0.432		0.502	0.1975	0.502	0.6375
0.504	0.068	0.504	0.44		0.504	0.2025	0.504	0.6475
0.506	0.068	0.506	0.446		0.506	0.2025	0.506	0.6625
0.508	0.07	0.508	0.456		0.508	0.205	0.508	0.675
0.51	0.072	0.51	0.462		0.51	0.21	0.51	0.6825
0.512	0.072	0.512	0.472		0.512	0.21	0.512	0.695
0.514	0.074	0.514	0.48		0.514	0.2125	0.514	0.7025
0.516	0.076	0.516	0.49		0.516	0.2175	0.516	0.715
0.518	0.078	0.518	0.498		0.518	0.2175	0.518	0.725
0.52	0.078	0.52	0.506		0.52	0.2225	0.52	0.7375
0.522	0.08	0.522	0.518		0.522	0.2225	0.522	0.75
0.524	0.08	0.524	0.528		0.524	0.2275	0.524	0.76
0.526	0.082	0.526	0.538		0.526	0.23	0.526	0.775
0.528	0.084	0.528	0.55		0.528	0.2325	0.528	0.785
0.53	0.084	0.53	0.56		0.53	0.235	0.53	0.7975
0.532	0.086	0.532	0.572		0.532	0.2375	0.532	0.8125
0.534	0.088	0.534	0.582		0.534	0.24	0.534	0.825
0.536	0.088	0.536	0.596		0.536	0.2425	0.536	0.84
0.538	0.09	0.538	0.608		0.538	0.245	0.538	0.855
0.54	0.092	0.54	0.62		0.54	0.245	0.54	0.8675
0.542	0.092	0.542	0.632		0.542	0.25	0.542	0.885
0.544	0.094	0.544	0.646		0.544	0.255	0.544	0.9025
0.546	0.094	0.546	0.66		0.546	0.255	0.546	0.9175
0.548	0.096	0.548	0.674		0.548	0.2575	0.548	0.9325
0.55	0.098	0.55	0.686		0.55	0.26	0.55	0.95
0.552	0.098	0.552	0.702		0.552	0.2625	0.552	0.9675
0.554	0.098	0.554	0.718		0.554	0.265	0.554	0.9875
0.556	0.1	0.556	0.732		0.556	0.2675	0.556	1.005
0.558	0.102	0.558	0.746		0.558	0.27	0.558	1.025
0.56	0.104	0.56	0.762		0.56	0.2725	0.56	1.0425
0.562	0.104	0.562	0.78		0.562	0.275	0.562	1.065
0.564	0.106	0.564	0.794		0.564	0.2775	0.564	1.085
0.566	0.106	0.566	0.81		0.566	0.28	0.566	1.1075
0.568	0.108	0.568	0.828		0.568	0.2825	0.568	1.13
0.57	0.108	0.57	0.846		0.57	0.285	0.57	1.15
0.572	0.11	0.572	0.862		0.572	0.2875	0.572	1.175
0.574	0.112	0.574	0.88		0.574	0.29	0.574	1.2
0.576	0.112	0.576	0.898		0.576	0.2925	0.576	1.225
0.578	0.114	0.578	0.918		0.578	0.2925	0.578	1.2475
0.58	0.114	0.58	0.936		0.58	0.2975	0.58	1.275
0.582	0.116	0.582	0.954		0.582	0.2975	0.582	1.3025
0.584	0.116	0.584	0.974		0.584	0.3	0.584	1.33
0.586	0.118	0.586	0.992		0.586	0.3025	0.586	1.3575
0.588	0.118	0.588	1.014		0.588	0.305	0.588	1.3875
0.59	0.12	0.59	1.032		0.59	0.3075	0.59	1.4175
0.592	0.12	0.592	1.052		0.592	0.31	0.592	1.4475
0.594	0.122	0.594	1.072		0.594	0.3125	0.594	1.4775
0.596	0.122	0.596	1.094		0.596	0.3125	0.596	1.5075
0.598	0.124	0.598	1.112		0.598	0.315	0.598	1.54
0.6	0.124	0.6	1.132		0.6	0.3175	0.6	1.5725
0.602	0.126	0.602	1.154		0.602	0.32	0.602	1.6075
0.604	0.128	0.604	1.176		0.604	0.3225	0.604	1.64
0.606	0.128	0.606	1.196		0.606	0.325	0.606	1.6775
0.608	0.13	0.608	1.218		0.608	0.3275	0.608	1.71
0.61	0.13	0.61	1.24		0.61	0.33	0.61	1.745
0.612	0.132	0.612	1.26		0.612	0.33	0.612	1.7825
0.614	0.132	0.614	1.282		0.614	0.3325	0.614	1.82
0.616	0.134	0.616	1.304		0.616	0.335	0.616	1.86
0.618	0.134	0.618	1.326		0.618	0.3375	0.618	1.895
0.62	0.134	0.62	1.348		0.62	0.34	0.62	1.935
0.622	0.136	0.622	1.37		0.622	0.3425	0.622	1.9725
0.624	0.138	0.624	1.394		0.624	0.345	0.624	2.015
0.626	0.138	0.626	1.414		0.626	0.345	0.626	2.055
0.628	0.14	0.628	1.44		0.628	0.3475	0.628	2.0975
0.63	0.14	0.63	1.462		0.63	0.35	0.63	2.14
0.632	0.14	0.632	1.484		0.632	0.3525	0.632	2.18
0.634	0.142	0.634	1.508		0.634	0.355	0.634	2.22
0.636	0.142	0.636	1.532		0.636	0.3575	0.636	2.2625
0.638	0.144	0.638	1.556		0.638	0.36	0.638	2.3075
0.64	0.144	0.64	1.578		0.64	0.3625	0.64	2.3525
0.642	0.146	0.642	1.602		0.642	0.3625	0.642	2.395
0.644	0.146	0.644	1.626		0.644	0.365	0.644	2.4375
0.646	0.148	0.646	1.652		0.646	0.3675	0.646	2.485
0.648	0.148	0.648	1.676		0.648	0.37	0.648	2.53
0.65	0.148	0.65	1.7		0.65	0.3725	0.65	2.5725
0.652	0.15	0.652	1.724		0.652	0.3725	0.652	2.62
0.654	0.15	0.654	1.75		0.654	0.375	0.654	2.6675
0.656	0.152	0.656	1.774		0.656	0.38	0.656	2.715
0.658	0.152	0.658	1.8		0.658	0.38	0.658	2.7625
0.66	0.154	0.66	1.826		0.66	0.3825	0.66	2.8075
0.662	0.154	0.662	1.852		0.662	0.385	0.662	2.855
0.664	0.154	0.664	1.878		0.664	0.3875	0.664	2.905
0.666	0.156	0.666	1.906		0.666	0.39	0.666	2.9525
0.668	0.156	0.668	1.93		0.668	0.3925	0.668	3.005
0.67	0.158	0.67	1.956		0.67	0.395	0.67	3.0525
0.672	0.158	0.672	1.986		0.672	0.395	0.672	3.1025
0.674	0.16	0.674	2.012		0.674	0.3975	0.674	3.155
0.676	0.16	0.676	2.038		0.676	0.4	0.676	3.2075
0.678	0.16	0.678	2.064		0.678	0.4025	0.678	3.26
0.68	0.162	0.68	2.092		0.68	0.405	0.68	3.3125
0.682	0.162	0.682	2.12		0.682	0.405	0.682	3.3625
0.684	0.162	0.684	2.148		0.684	0.4075	0.684	3.4175
0.686	0.164	0.686	2.176		0.686	0.41	0.686	3.47
0.688	0.164	0.688	2.204		0.688	0.41	0.688	3.525
0.69	0.164	0.69	2.232		0.69	0.4125	0.69	3.58
0.692	0.166	0.692	2.26		0.692	0.415	0.692	3.6375
0.694	0.166	0.694	2.288		0.694	0.4175	0.694	3.695
0.696	0.168	0.696	2.316		0.696	0.42	0.696	3.7525
0.698	0.168	0.698	2.346		0.698	0.42	0.698	3.8125
0.7	0.168	0.7	2.372		0.7	0.4225	0.7	3.87
0.702	0.17	0.702	2.404		0.702	0.425	0.702	3.9275
0.704	0.17	0.704	2.432		0.704	0.4275	0.704	3.99
0.706	0.17	0.706	2.46		0.706	0.4275	0.706	4.05
0.708	0.17	0.708	2.49		0.708	0.43	0.708	4.11
0.71	0.172	0.71	2.518		0.71	0.4325	0.71	4.17
0.712	0.172	0.712	2.548		0.712	0.4325	0.712	4.235
0.714	0.172	0.714	2.578		0.714	0.435	0.714	4.3
0.716	0.174	0.716	2.606		0.716	0.435	0.716	4.3625
0.718	0.174	0.718	2.634		0.718	0.4375	0.718	4.425
0.72	0.174	0.72	2.664		0.72	0.4375	0.72	4.4925
0.722	0.174	0.722	2.692		0.722	0.44	0.722	4.5575
0.724	0.176	0.724	2.722		0.724	0.44	0.724	4.6225
0.726	0.176	0.726	2.75		0.726	0.4425	0.726	4.69
0.728	0.178	0.728	2.78		0.728	0.4425	0.728	4.76
0.73	0.178	0.73	2.808		0.73	0.445	0.73	4.8275
0.732	0.178	0.732	2.838		0.732	0.445	0.732	4.895
0.734	0.178	0.734	2.866		0.734	0.4475	0.734	4.9675
0.736	0.178	0.736	2.894		0.736	0.45	0.736	5.0375
0.738	0.18	0.738	2.922		0.738	0.45	0.738	5.105
0.74	0.18	0.74	2.952		0.74	0.45	0.74	5.1775
0.742	0.182	0.742	2.978		0.742	0.4525	0.742	5.25
0.744	0.182	0.744	3.008		0.744	0.4525	0.744	5.3225
0.746	0.182	0.746	3.036		0.746	0.4525	0.746	5.395
0.748	0.182	0.748	3.062		0.748	0.455	0.748	5.47
0.75	0.184	0.75	3.09		0.75	0.455	0.75	5.5425
0.752	0.184	0.752	3.118		0.752	0.455	0.752	5.62
0.754	0.184	0.754	3.146		0.754	0.4575	0.754	5.6925
0.756	0.184	0.756	3.172		0.756	0.4575	0.756	5.7675
0.758	0.186	0.758	3.2		0.758	0.4575	0.758	5.845
0.76	0.186	0.76	3.226		0.76	0.46	0.76	5.9175
0.762	0.186	0.762	3.252		0.762	0.46	0.762	5.995
0.764	0.186	0.764	3.28		0.764	0.4625	0.764	6.07
0.766	0.186	0.766	3.304		0.766	0.4625	0.766	6.15
0.768	0.188	0.768	3.33		0.768	0.4625	0.768	6.2275
0.77	0.188	0.77	3.356		0.77	0.4625	0.77	6.305
0.772	0.188	0.772	3.38		0.772	0.4625	0.772	6.38
0.774	0.188	0.774	3.406		0.774	0.4625	0.774	6.46
0.776	0.19	0.776	3.43		0.776	0.465	0.776	6.5325
0.778	0.19	0.778	3.454		0.778	0.465	0.778	6.6125
0.78	0.19	0.78	3.478		0.78	0.465	0.78	6.69
0.782	0.19	0.782	3.5		0.782	0.465	0.782	6.77
0.784	0.192	0.784	3.524		0.784	0.465	0.784	6.85
0.786	0.192	0.786	3.548		0.786	0.4675	0.786	6.9225
0.788	0.192	0.788	3.572		0.788	0.465	0.788	7.0025
0.79	0.194	0.79	3.592		0.79	0.4675	0.79	7.08
0.792	0.194	0.792	3.616		0.792	0.4675	0.792	7.16
0.794	0.194	0.794	3.638		0.794	0.4675	0.794	7.24
0.796	0.194	0.796	3.658		0.796	0.4675	0.796	7.3175
0.798	0.194	0.798	3.678		0.798	0.465	0.798	7.395
0.8	0.194	0.8	3.7		0.8	0.4675	0.8	7.47
0.802	0.196	0.802	3.72		0.802	0.4675	0.802	7.5475
0.804	0.196	0.804	3.74		0.804	0.47	0.804	7.625
0.806	0.196	0.806	3.76		0.806	0.4675	0.806	7.7
0.808	0.198	0.808	3.778		0.808	0.47	0.808	7.7825
0.81	0.196	0.81	3.796		0.81	0.47	0.81	7.855
0.812	0.198	0.812	3.816		0.812	0.47	0.812	7.93
0.814	0.198	0.814	3.836		0.814	0.47	0.814	8.0075
0.816	0.2	0.816	3.852		0.816	0.47	0.816	8.08
0.818	0.2	0.818	3.87		0.818	0.47	0.818	8.1575
0.82	0.2	0.82	3.888		0.82	0.47	0.82	8.235
0.822	0.2	0.822	3.906		0.822	0.47	0.822	8.3075
0.824	0.202	0.824	3.922		0.824	0.47	0.824	8.38
0.826	0.202	0.826	3.938		0.826	0.4725	0.826	8.4525
0.828	0.202	0.828	3.954		0.828	0.4725	0.828	8.525
0.83	0.202	0.83	3.97		0.83	0.4725	0.83	8.5975
0.832	0.204	0.832	3.984		0.832	0.4725	0.832	8.6675
0.834	0.204	0.834	4		0.834	0.4725	0.834	8.74
0.836	0.204	0.836	4.014		0.836	0.4725	0.836	8.8125
0.838	0.206	0.838	4.026		0.838	0.4725	0.838	8.8775
0.84	0.206	0.84	4.042		0.84	0.4725	0.84	8.9475
0.842	0.206	0.842	4.054		0.842	0.475	0.842	9.015
0.844	0.206	0.844	4.066		0.844	0.4725	0.844	9.085
0.846	0.208	0.846	4.08		0.846	0.4725	0.846	9.155
0.848	0.208	0.848	4.092		0.848	0.475	0.848	9.22
0.85	0.208	0.85	4.102		0.85	0.475	0.85	9.285
0.852	0.21	0.852	4.114		0.852	0.475	0.852	9.345
0.854	0.21	0.854	4.126		0.854	0.475	0.854	9.415
0.856	0.212	0.856	4.138		0.856	0.475	0.856	9.475
0.858	0.212	0.858	4.146		0.858	0.475	0.858	9.5375
0.86	0.212	0.86	4.158		0.86	0.4775	0.86	9.6
0.862	0.212	0.862	4.166		0.862	0.475	0.862	9.66
0.864	0.214	0.864	4.174		0.864	0.4775	0.864	9.7225
0.866	0.214	0.866	4.184		0.866	0.4775	0.866	9.78
0.868	0.214	0.868	4.19		0.868	0.48	0.868	9.8375
0.87	0.216	0.87	4.198		0.87	0.48	0.87	9.89
0.872	0.216	0.872	4.206		0.872	0.48	0.872	9.9525
0.874	0.218	0.874	4.214		0.874	0.48	0.874	10.01
0.876	0.218	0.876	4.22		0.876	0.48	0.876	10.0625
0.878	0.22	0.878	4.226		0.878	0.48	0.878	10.1175
0.88	0.22	0.88	4.232		0.88	0.4825	0.88	10.17
0.882	0.22	0.882	4.236		0.882	0.4825	0.882	10.22
0.884	0.222	0.884	4.242		0.884	0.4825	0.884	10.2725
0.886	0.222	0.886	4.246		0.886	0.485	0.886	10.3225
0.888	0.222	0.888	4.25		0.888	0.485	0.888	10.37
0.89	0.224	0.89	4.252		0.89	0.485	0.89	10.415
0.892	0.226	0.892	4.258		0.892	0.485	0.892	10.4625
0.894	0.226	0.894	4.26		0.894	0.485	0.894	10.5125
0.896	0.228	0.896	4.262		0.896	0.4875	0.896	10.5525
0.898	0.228	0.898	4.262		0.898	0.49	0.898	10.595
0.9	0.23	0.9	4.266		0.9	0.49	0.9	10.6425
0.902	0.23	0.902	4.266		0.902	0.49	0.902	10.685
0.904	0.232	0.904	4.266		0.904	0.49	0.904	10.725
0.906	0.232	0.906	4.268		0.906	0.4925	0.906	10.765
0.908	0.234	0.908	4.268		0.908	0.4925	0.908	10.8025
0.91	0.234	0.91	4.268		0.91	0.4925	0.91	10.84
0.912	0.234	0.912	4.266		0.912	0.4925	0.912	10.8725
0.914	0.236	0.914	4.264		0.914	0.495	0.914	10.91
0.916	0.236	0.916	4.262		0.916	0.4975	0.916	10.945
0.918	0.238	0.918	4.262		0.918	0.4975	0.918	10.98
0.92	0.238	0.92	4.258		0.92	0.495	0.92	11.0125
0.922	0.24	0.922	4.254		0.922	0.4975	0.922	11.045
0.924	0.24	0.924	4.25		0.924	0.4975	0.924	11.07
0.926	0.242	0.926	4.246		0.926	0.5	0.926	11.1025
0.928	0.242	0.928	4.242		0.928	0.5	0.928	11.1275
0.93	0.244	0.93	4.236		0.93	0.5	0.93	11.155
0.932	0.244	0.932	4.232		0.932	0.5025	0.932	11.1825
0.934	0.246	0.934	4.226		0.934	0.5025	0.934	11.205
0.936	0.246	0.936	4.222		0.936	0.5025	0.936	11.2325
0.938	0.246	0.938	4.216		0.938	0.505	0.938	11.2525
0.94	0.248	0.94	4.208		0.94	0.505	0.94	11.27
0.942	0.248	0.942	4.202		0.942	0.505	0.942	11.29
0.944	0.25	0.944	4.194		0.944	0.5075	0.944	11.305
0.946	0.25	0.946	4.184		0.946	0.5075	0.946	11.325
0.948	0.25	0.948	4.176		0.948	0.51	0.948	11.34
0.95	0.252	0.95	4.166		0.95	0.51	0.95	11.355
0.952	0.252	0.952	4.156		0.952	0.51	0.952	11.3675
0.954	0.254	0.954	4.148		0.954	0.5125	0.954	11.3775
0.956	0.254	0.956	4.136		0.956	0.5125	0.956	11.39
0.958	0.254	0.958	4.128		0.958	0.515	0.958	11.4
0.96	0.254	0.96	4.116		0.96	0.515	0.96	11.4075
0.962	0.256	0.962	4.106		0.962	0.515	0.962	11.4125
0.964	0.256	0.964	4.094		0.964	0.5175	0.964	11.415
0.966	0.256	0.966	4.084		0.966	0.5175	0.966	11.415
0.968	0.258	0.968	4.072		0.968	0.5175	0.968	11.42
0.97	0.258	0.97	4.058		0.97	0.5175	0.97	11.42
0.972	0.258	0.972	4.046		0.972	0.52	0.972	11.42
0.974	0.26	0.974	4.036		0.974	0.52	0.974	11.415
0.976	0.26	0.976	4.022		0.976	0.5225	0.976	11.4075
0.978	0.26	0.978	4.01		0.978	0.5225	0.978	11.405
0.98	0.262	0.98	3.998		0.98	0.525	0.98	11.3925
0.982	0.262	0.982	3.986		0.982	0.525	0.982	11.39
0.984	0.262	0.984	3.972		0.984	0.5275	0.984	11.375
0.986	0.264	0.986	3.96		0.986	0.5275	0.986	11.3625
0.988	0.264	0.988	3.948		0.988	0.53	0.988	11.35
0.99	0.266	0.99	3.934		0.99	0.53	0.99	11.3325
0.992	0.266	0.992	3.924		0.992	0.53	0.992	11.32
0.994	0.266	0.994	3.912		0.994	0.5325	0.994	11.3
0.996	0.266	0.996	3.898		0.996	0.535	0.996	11.2825
0.998	0.268	0.998	3.886		0.998	0.5325	0.998	11.2625
1	0.268	1	3.874		1	0.535	1	11.2425
1.002	0.268	1.002	3.86		1.002	0.5375	1.002	11.22
1.004	0.268	1.004	3.85		1.004	0.5375	1.004	11.1975
1.006	0.27	1.006	3.838		1.006	0.5375	1.006	11.175
1.008	0.27	1.008	3.828		1.008	0.54	1.008	11.1475
1.01	0.272	1.01	3.816		1.01	0.54	1.01	11.12
1.012	0.272	1.012	3.806		1.012	0.54	1.012	11.095
1.014	0.272	1.014	3.798		1.014	0.5425	1.014	11.07
1.016	0.272	1.016	3.786		1.016	0.545	1.016	11.04
1.018	0.274	1.018	3.778		1.018	0.545	1.018	11.0125
1.02	0.274	1.02	3.768		1.02	0.5475	1.02	10.9825
1.022	0.274	1.022	3.76		1.022	0.5475	1.022	10.955
1.024	0.276	1.024	3.75		1.024	0.5475	1.024	10.93
1.026	0.276	1.026	3.742		1.026	0.55	1.026	10.8975
1.028	0.276	1.028	3.736		1.028	0.55	1.028	10.865
1.03	0.278	1.03	3.726		1.03	0.5525	1.03	10.8325
1.032	0.278	1.032	3.72		1.032	0.5525	1.032	10.8075
1.034	0.28	1.034	3.712		1.034	0.555	1.034	10.7725
1.036	0.28	1.036	3.706		1.036	0.5575	1.036	10.745
1.038	0.28	1.038	3.7		1.038	0.5575	1.038	10.71
1.04	0.282	1.04	3.694		1.04	0.56	1.04	10.68
1.042	0.282	1.042	3.686		1.042	0.56	1.042	10.65
1.044	0.282	1.044	3.684		1.044	0.56	1.044	10.62
1.046	0.284	1.046	3.678		1.046	0.5625	1.046	10.585
1.048	0.284	1.048	3.674		1.048	0.5625	1.048	10.5525
1.05	0.284	1.05	3.67		1.05	0.565	1.05	10.52
1.052	0.284	1.052	3.666		1.052	0.5675	1.052	10.4925
1.054	0.286	1.054	3.662		1.054	0.5675	1.054	10.4625
1.056	0.286	1.056	3.658		1.056	0.57	1.056	10.4275
1.058	0.288	1.058	3.656		1.058	0.5725	1.058	10.3925
1.06	0.288	1.06	3.652		1.06	0.5725	1.06	10.3625
1.062	0.288	1.062	3.65		1.062	0.575	1.062	10.33
1.064	0.29	1.064	3.648		1.064	0.5775	1.064	10.3
1.066	0.29	1.066	3.644		1.066	0.58	1.066	10.27
1.068	0.29	1.068	3.644		1.068	0.58	1.068	10.24
1.07	0.29	1.07	3.64		1.07	0.5825	1.07	10.2075
1.072	0.292	1.072	3.64		1.072	0.5825	1.072	10.1775
1.074	0.292	1.074	3.64		1.074	0.585	1.074	10.1475
1.076	0.294	1.076	3.64		1.076	0.5875	1.076	10.1175
1.078	0.294	1.078	3.638		1.078	0.5875	1.078	10.085
1.08	0.296	1.08	3.638		1.08	0.5925	1.08	10.06
1.082	0.296	1.082	3.638		1.082	0.5925	1.082	10.0275
1.084	0.296	1.084	3.64		1.084	0.595	1.084	10.0025
1.086	0.296	1.086	3.64		1.086	0.5975	1.086	9.975
1.088	0.298	1.088	3.64		1.088	0.6	1.088	9.9475
1.09	0.298	1.09	3.642		1.09	0.6025	1.09	9.9175
1.092	0.298	1.092	3.64		1.092	0.6025	1.092	9.89
1.094	0.3	1.094	3.642		1.094	0.6075	1.094	9.8625
1.096	0.3	1.096	3.642		1.096	0.6075	1.096	9.8375
1.098	0.302	1.098	3.642		1.098	0.6075	1.098	9.8125
1.1	0.302	1.1	3.646		1.1	0.6125	1.1	9.7875
1.102	0.304	1.102	3.646		1.102	0.615	1.102	9.76
1.104	0.304	1.104	3.646		1.104	0.6175	1.104	9.7375
1.106	0.306	1.106	3.648		1.106	0.62	1.106	9.71
1.108	0.306	1.108	3.65		1.108	0.62	1.108	9.69
1.11	0.306	1.11	3.652		1.11	0.625	1.11	9.6675
1.112	0.308	1.112	3.654		1.112	0.625	1.112	9.64
1.114	0.308	1.114	3.656		1.114	0.6275	1.114	9.6225
1.116	0.31	1.116	3.658		1.116	0.63	1.116	9.6
1.118	0.31	1.118	3.66		1.118	0.63	1.118	9.58
1.12	0.31	1.12	3.66		1.12	0.635	1.12	9.56
1.122	0.312	1.122	3.662		1.122	0.635	1.122	9.5375
1.124	0.312	1.124	3.664		1.124	0.6375	1.124	9.5175
1.126	0.314	1.126	3.666		1.126	0.6425	1.126	9.5
1.128	0.314	1.128	3.668		1.128	0.6425	1.128	9.485
1.13	0.316	1.13	3.67		1.13	0.645	1.13	9.465
1.132	0.316	1.132	3.672		1.132	0.6475	1.132	9.445
1.134	0.318	1.134	3.674		1.134	0.65	1.134	9.43
1.136	0.318	1.136	3.674		1.136	0.6525	1.136	9.41
1.138	0.318	1.138	3.678		1.138	0.6525	1.138	9.395
1.14	0.32	1.14	3.678		1.14	0.6575	1.14	9.385
1.142	0.32	1.142	3.678		1.142	0.66	1.142	9.37
1.144	0.322	1.144	3.68		1.144	0.66	1.144	9.3525
1.146	0.324	1.146	3.68		1.146	0.665	1.146	9.3375
1.148	0.324	1.148	3.684		1.148	0.6675	1.148	9.3275
1.15	0.324	1.15	3.684		1.15	0.67	1.15	9.3125
1.152	0.326	1.152	3.686		1.152	0.6725	1.152	9.3
1.154	0.326	1.154	3.688		1.154	0.675	1.154	9.285
1.156	0.328	1.156	3.686		1.156	0.6775	1.156	9.2725
1.158	0.33	1.158	3.69		1.158	0.6825	1.158	9.2625
1.16	0.33	1.16	3.692		1.16	0.685	1.16	9.25
1.162	0.332	1.162	3.69		1.162	0.6875	1.162	9.2375
1.164	0.334	1.164	3.692		1.164	0.6925	1.164	9.2225
1.166	0.334	1.166	3.694		1.166	0.695	1.166	9.215
1.168	0.336	1.168	3.692		1.168	0.6975	1.168	9.205
1.17	0.338	1.17	3.69		1.17	0.7	1.17	9.1875
1.172	0.338	1.172	3.694		1.172	0.7025	1.172	9.1775
1.174	0.34	1.174	3.69		1.174	0.7075	1.174	9.165
1.176	0.342	1.176	3.69		1.176	0.71	1.176	9.155
1.178	0.342	1.178	3.692		1.178	0.7125	1.178	9.1425
1.18	0.344	1.18	3.69		1.18	0.7175	1.18	9.13
1.182	0.346	1.182	3.69		1.182	0.72	1.182	9.1225
1.184	0.348	1.184	3.694		1.184	0.725	1.184	9.1125
1.186	0.35	1.186	3.688		1.186	0.7275	1.186	9.105
1.188	0.35	1.188	3.688		1.188	0.73	1.188	9.09
1.19	0.352	1.19	3.69		1.19	0.735	1.19	9.0825
1.192	0.354	1.192	3.688		1.192	0.74	1.192	9.0725
1.194	0.356	1.194	3.686		1.194	0.7425	1.194	9.0625
1.196	0.356	1.196	3.686		1.196	0.745	1.196	9.055
1.198	0.36	1.198	3.684		1.198	0.75	1.198	9.0475
1.2	0.362	1.2	3.682		1.2	0.755	1.2	9.035
1.202	0.362	1.202	3.68		1.202	0.7575	1.202	9.025
1.204	0.364	1.204	3.678		1.204	0.7625	1.204	9.02
1.206	0.366	1.206	3.676		1.206	0.765	1.206	9.0075
1.208	0.368	1.208	3.676		1.208	0.7725	1.208	9
1.21	0.37	1.21	3.674		1.21	0.775	1.21	8.9925
1.212	0.372	1.212	3.67		1.212	0.7775	1.212	8.985
1.214	0.374	1.214	3.67		1.214	0.785	1.214	8.9775
1.216	0.376	1.216	3.668		1.216	0.79	1.216	8.97
1.218	0.378	1.218	3.666		1.218	0.7925	1.218	8.9575
1.22	0.38	1.22	3.662		1.22	0.7975	1.22	8.9575
1.222	0.382	1.222	3.66		1.222	0.8025	1.222	8.955
1.224	0.384	1.224	3.66		1.224	0.8075	1.224	8.9425
1.226	0.388	1.226	3.658		1.226	0.8125	1.226	8.935
1.228	0.39	1.228	3.654		1.228	0.8175	1.228	8.9325
1.23	0.392	1.23	3.652		1.23	0.8225	1.23	8.92
1.232	0.394	1.232	3.648		1.232	0.8275	1.232	8.9175
1.234	0.398	1.234	3.648		1.234	0.8325	1.234	8.9125
1.236	0.4	1.236	3.64		1.236	0.8375	1.236	8.905
1.238	0.402	1.238	3.64		1.238	0.8425	1.238	8.8975
1.24	0.404	1.24	3.64		1.24	0.8475	1.24	8.8925
1.242	0.408	1.242	3.636		1.242	0.8525	1.242	8.89
1.244	0.41	1.244	3.634		1.244	0.86	1.244	8.8825
1.246	0.412	1.246	3.632		1.246	0.865	1.246	8.8775
1.248	0.416	1.248	3.628		1.248	0.87	1.248	8.875
1.25	0.418	1.25	3.626		1.25	0.8775	1.25	8.87
1.252	0.422	1.252	3.624		1.252	0.8825	1.252	8.8675
1.254	0.424	1.254	3.622		1.254	0.89	1.254	8.8625
1.256	0.428	1.256	3.624		1.256	0.895	1.256	8.86
1.258	0.432	1.258	3.62		1.258	0.9	1.258	8.855
1.26	0.434	1.26	3.618		1.26	0.9075	1.26	8.855
1.262	0.438	1.262	3.618		1.262	0.915	1.262	8.85
1.264	0.442	1.264	3.616		1.264	0.9225	1.264	8.8475
1.266	0.446	1.266	3.614		1.266	0.9275	1.266	8.8425
1.268	0.448	1.268	3.614		1.268	0.9375	1.268	8.8425
1.27	0.454	1.27	3.614		1.27	0.9425	1.27	8.8425
1.272	0.456	1.272	3.614		1.272	0.9525	1.272	8.84
1.274	0.46	1.274	3.612		1.274	0.9575	1.274	8.84
1.276	0.464	1.276	3.614		1.276	0.9675	1.276	8.84
1.278	0.468	1.278	3.612		1.278	0.975	1.278	8.84
1.28	0.472	1.28	3.616		1.28	0.985	1.28	8.84
1.282	0.478	1.282	3.614		1.282	0.9925	1.282	8.835
1.284	0.48	1.284	3.616		1.284	1.0025	1.284	8.84
1.286	0.484	1.286	3.62		1.286	1.0125	1.286	8.84
1.288	0.49	1.288	3.62		1.288	1.02	1.288	8.8425
1.29	0.494	1.29	3.624		1.29	1.0325	1.29	8.8425
1.292	0.498	1.292	3.628		1.292	1.04	1.292	8.8425
1.294	0.504	1.294	3.628		1.294	1.0525	1.294	8.8475
1.296	0.506	1.296	3.636		1.296	1.0625	1.296	8.85
1.298	0.512	1.298	3.638		1.298	1.075	1.298	8.85
1.3	0.516	1.3	3.644		1.3	1.0875	1.3	8.8625
1.302	0.522	1.302	3.648		1.302	1.1	1.302	8.87
1.304	0.526	1.304	3.656		1.304	1.1125	1.304	8.875
1.306	0.532	1.306	3.662		1.306	1.1275	1.306	8.8825
1.308	0.538	1.308	3.668		1.308	1.1375	1.308	8.89
1.31	0.542	1.31	3.674		1.31	1.1525	1.31	8.8975
1.312	0.548	1.312	3.682		1.312	1.1675	1.312	8.9075
1.314	0.554	1.314	3.692		1.314	1.1825	1.314	8.9175
1.316	0.56	1.316	3.702		1.316	1.1975	1.316	8.9325
1.318	0.564	1.318	3.71		1.318	1.215	1.318	8.94
1.32	0.572	1.32	3.722		1.32	1.23	1.32	8.955
1.322	0.578	1.322	3.734		1.322	1.25	1.322	8.9675
1.324	0.584	1.324	3.744		1.324	1.2675	1.324	8.9825
1.326	0.59	1.326	3.756		1.326	1.285	1.326	8.9975
1.328	0.598	1.328	3.772		1.328	1.3025	1.328	9.015
1.33	0.604	1.33	3.782		1.33	1.325	1.33	9.035
1.332	0.61	1.332	3.8		1.332	1.3425	1.332	9.055
1.334	0.618	1.334	3.812		1.334	1.3625	1.334	9.0725
1.336	0.624	1.336	3.828		1.336	1.3825	1.336	9.0975
1.338	0.632	1.338	3.846		1.338	1.405	1.338	9.115
1.34	0.64	1.34	3.862		1.34	1.425	1.34	9.1425
1.342	0.648	1.342	3.88		1.342	1.45	1.342	9.1725
1.344	0.656	1.344	3.9		1.344	1.4675	1.344	9.1975
1.346	0.664	1.346	3.918		1.346	1.49	1.346	9.2225
1.348	0.672	1.348	3.938		1.348	1.5125	1.348	9.255
1.35	0.68	1.35	3.958		1.35	1.5325	1.35	9.285
1.352	0.688	1.352	3.98		1.352	1.555	1.352	9.315
1.354	0.696	1.354	4.002		1.354	1.575	1.354	9.35
1.356	0.704	1.356	4.022		1.356	1.5975	1.356	9.3875
1.358	0.714	1.358	4.048		1.358	1.615	1.358	9.4175
1.36	0.722	1.36	4.07		1.36	1.635	1.36	9.46
1.362	0.73	1.362	4.094		1.362	1.655	1.362	9.495
1.364	0.738	1.364	4.12		1.364	1.675	1.364	9.5375
1.366	0.746	1.366	4.144		1.366	1.6925	1.366	9.58
1.368	0.754	1.368	4.168		1.368	1.71	1.368	9.625
1.37	0.762	1.37	4.194		1.37	1.7275	1.37	9.6675
1.372	0.77	1.372	4.222		1.372	1.745	1.372	9.715
1.374	0.778	1.374	4.25		1.374	1.76	1.374	9.7675
1.376	0.788	1.376	4.276		1.376	1.775	1.376	9.8125
1.378	0.794	1.378	4.304		1.378	1.79	1.378	9.8675
1.38	0.802	1.38	4.332		1.38	1.8075	1.38	9.9175
1.382	0.81	1.382	4.36		1.382	1.8225	1.382	9.97
1.384	0.818	1.384	4.392		1.384	1.8375	1.384	10.0275
1.386	0.826	1.386	4.42		1.386	1.8525	1.386	10.0825
1.388	0.834	1.388	4.448		1.388	1.87	1.388	10.1425
1.39	0.844	1.39	4.478		1.39	1.885	1.39	10.2
1.392	0.85	1.392	4.506		1.392	1.9	1.392	10.2625
1.394	0.86	1.394	4.538		1.394	1.9175	1.394	10.32
1.396	0.868	1.396	4.57		1.396	1.9375	1.396	10.38
1.398	0.878	1.398	4.6		1.398	1.955	1.398	10.445
1.4	0.888	1.4	4.63		1.4	1.9725	1.4	10.5075
1.402	0.896	1.402	4.66		1.402	1.9925	1.402	10.5725
1.404	0.906	1.404	4.692		1.404	2.01	1.404	10.6375
1.406	0.916	1.406	4.724		1.406	2.0325	1.406	10.7075
1.408	0.926	1.408	4.752		1.408	2.055	1.408	10.7725
1.41	0.936	1.41	4.788		1.41	2.075	1.41	10.8375
1.412	0.948	1.412	4.818		1.412	2.0975	1.412	10.9075
1.414	0.96	1.414	4.852		1.414	2.1225	1.414	10.975
1.416	0.972	1.416	4.886		1.416	2.1475	1.416	11.045
1.418	0.984	1.418	4.92		1.418	2.1725	1.418	11.1175
1.42	0.994	1.42	4.952		1.42	2.195	1.42	11.185
1.422	1.008	1.422	4.988		1.422	2.2225	1.422	11.255
1.424	1.02	1.424	5.024		1.424	2.2475	1.424	11.325
1.426	1.034	1.426	5.062		1.426	2.275	1.426	11.3925
1.428	1.046	1.428	5.104		1.428	2.3025	1.428	11.465
1.43	1.058	1.43	5.142		1.43	2.3325	1.43	11.54
1.432	1.074	1.432	5.182		1.432	2.36	1.432	11.605
1.434	1.086	1.434	5.222		1.434	2.3875	1.434	11.6725
1.436	1.1	1.436	5.266		1.436	2.4175	1.436	11.7425
1.438	1.116	1.438	5.314		1.438	2.445	1.438	11.81
1.44	1.13	1.44	5.364		1.44	2.4775	1.44	11.885
1.442	1.146	1.442	5.416		1.442	2.5075	1.442	11.9575
1.444	1.16	1.444	5.474		1.444	2.5375	1.444	12.03
1.446	1.178	1.446	5.528		1.446	2.57	1.446	12.0975
1.448	1.194	1.448	5.6		1.448	2.6	1.448	12.1725
1.45	1.212	1.45	5.668		1.45	2.6325	1.45	12.2475
1.452	1.228	1.452	5.744		1.452	2.6625	1.452	12.3175
1.454	1.246	1.454	5.826		1.454	2.695	1.454	12.395
1.456	1.266	1.456	5.912		1.456	2.7275	1.456	12.47
1.458	1.286	1.458	6.008		1.458	2.7625	1.458	12.5425
1.46	1.306	1.46	6.108		1.46	2.7975	1.46	12.62
1.462	1.328	1.462	6.22		1.462	2.8325	1.462	12.7
1.464	1.35	1.464	6.336		1.464	2.8675	1.464	12.7775
1.466	1.374	1.466	6.462		1.466	2.905	1.466	12.8625
1.468	1.398	1.468	6.6		1.468	2.94	1.468	12.945
1.47	1.424	1.47	6.746		1.47	2.98	1.47	13.035
1.472	1.45	1.472	6.9		1.472	3.0175	1.472	13.125
1.474	1.478	1.474	7.066		1.474	3.06	1.474	13.2175
1.476	1.508	1.476	7.24		1.476	3.1	1.476	13.3175
1.478	1.538	1.478	7.424		1.478	3.14	1.478	13.4175
1.48	1.572	1.48	7.62		1.48	3.185	1.48	13.52
1.482	1.604	1.482	7.824		1.482	3.23	1.482	13.635
1.484	1.638	1.484	8.042		1.484	3.2775	1.484	13.755
1.486	1.676	1.486	8.262		1.486	3.3275	1.486	13.875
1.488	1.714	1.488	8.496		1.488	3.375	1.488	14.0075
1.49	1.752	1.49	8.738		1.49	3.4275	1.49	14.1425
1.492	1.794	1.492	8.988		1.492	3.4825	1.492	14.2875
1.494	1.838	1.494	9.244		1.494	3.535	1.494	14.4425
1.496	1.884	1.496	9.508		1.496	3.5925	1.496	14.6025
1.498	1.93	1.498	9.786		1.498	3.6525	1.498	14.775
1.5	1.978	1.5	10.068		1.5	3.715	1.5	14.955
1.502	2.03	1.502	10.356		1.502	3.78	1.502	15.15
1.504	2.082	1.504	10.652		1.504	3.845	1.504	15.3575
1.506	2.138	1.506	10.954		1.506	3.9175	1.506	15.56
1.508	2.194	1.508	11.262		1.508	3.99	1.508	15.7875
1.51	2.252	1.51	11.578		1.51	4.065	1.51	16.025
1.512	2.314	1.512	11.9		1.512	4.1425	1.512	16.275
1.514	2.378	1.514	12.224		1.514	4.2275	1.514	16.535
1.516	2.442	1.516	12.552		1.516	4.31	1.516	16.8075
1.518	2.512	1.518	12.884		1.518	4.3975	1.518	17.09
1.52	2.582	1.52	13.224		1.52	4.49	1.52	17.385
1.522	2.654	1.522	13.572		1.522	4.5825	1.522	17.685
1.524	2.73	1.524	13.92		1.524	4.68	1.524	18.0025
1.526	2.808	1.526	14.27		1.526	4.7825	1.526	18.33
1.528	2.888	1.528	14.63		1.528	4.89	1.528	18.6675
1.53	2.97	1.53	14.988		1.53	4.9975	1.53	19.0125
1.532	3.056	1.532	15.354		1.532	5.1125	1.532	19.3675
1.534	3.144	1.534	15.722		1.534	5.23	1.534	19.725
1.536	3.236	1.536	16.096		1.536	5.3525	1.536	20.1
1.538	3.33	1.538	16.47		1.538	5.48	1.538	20.475
1.54	3.426	1.54	16.85		1.54	5.61	1.54	20.8675
1.542	3.524	1.542	17.224		1.542	5.7475	1.542	21.2625
1.544	3.626	1.544	17.61		1.544	5.8875	1.544	21.66
1.546	3.73	1.546	18		1.546	6.0325	1.546	22.07
1.548	3.838	1.548	18.386		1.548	6.1825	1.548	22.49
[truncated: 865 more rows]

[truncated: 30 more sheets: Figure 3c, Figure 3d, Figure 3e, Figure 3f, Figure 5a, Figure 5b, Figure 5c, Figure 5d, Figure 6a, Figure 6b, Figure 6c, Figure 6d, Figure 6e, Figure 7b, Figure 7d, Figure S5a-d, Figure S7a-d_x0009_, Figure S8, Figure S9a-c, Figure S10a-d …]
